# Supplementary material for: The relationship between personalities and self-report positive driving behavior in a Chinese sample
Source: PLoS One. 2018 Jan 11;13(1):e0190746. doi: 10.1371/journal.pone.0190746 (PMC5764283; doi:10.1371/journal.pone.0190746)
Supplement: S1 Table — (XLSX) [file pone.0190746.s001.xlsx]

## Sheet: raw data
Number	Sociodemographic variables									PDBS													DBQ
Questionnaire Number	Gender	Age	Level of education	Driving years	Total mileage（ten thousand km）	Average annual mileage（km）	Accidents in the past three years	Penalty points over the past year.	Penalty fines over the past year.	1. Avoid close following not to disturb the car driver in front	2. Let pedestrians cross even it is my right to pass	3. Parking car by taking into other road user’s free movement	4. Thank the driver helping me by waving my hand, etc.	5. Arrange my speed to help the driver trying to overtake	6. No sounding horn to avoid noise	7. Return to my place not to block coming car behind	8. Avoid using the left lane to facilitate the speed of traffic flow	9. Less frequently use long lights to help the oncoming driver	10. Pay attention to puddle not to splash water on pedestrians or other road users	11. Do my best not to be obstacle for other drivers	12. No sounding horn to disturb the driver in front waiting even after green light	13. Give my right of way to other drivers	1. Hit something when reversing that you had not previously seen	2. Intending to drive to destination A, you “wake up” to find yourself on the road to destination B	3. Drunk drive even know that BAC has exceeded the legal drinking standard	4. Get into the wrong lane approaching a roundabout or a junction	5. Queuing to turn left onto a main road, you pay such close attention to the main stream of traffic that you nearly hit the car in front of you	6. Fail to notice that pedestrians are crossing when turning into a side street from a main road	7. Sound your horn to indicate your annoyance to another road user	8. Fail to check your rear-view mirror before pulling out, changing lanes, etc.	9. Brake too quickly on a slippery road or steer the wrong way in a skid	10. Pull out of a junction so far that the driver with right of way has to stop and let you out	11. Disregard the speed limit on a residential road	12. Switch one thing, such as the headlights, when you meant to switch on something else, such as the wipers	13. On turning left nearly hit a cyclist who has come up on your inside	14. Miss “Give Way” signs and narrowly avoid colliding with traffic having right of way	15. Attempt to drive away from the traffic lights in third gear	16. Attempt to overtake someone that you had not noticed to be signaling a right turn	17. Become angered by another driver and give chase with the intention of giving him/her a piece of your mind	18. Stay in a motorway lane that you know will be closed ahead until the last minute before forcing your way into the other lane	19. Forget where you left your car in a car park	20. Overtake a slow driver on the inside	21. Race away from traffic lights with the intention of beating the driver next to you	22. Misread the signs and exit from a roundabout on the wrong road	23. Drive so close to the car in front that it would be difficult to stop in an emergency	24. Cross a junction knowing that the traffic lights have already turned against you	25. Become angered by a certain type of a driver and indicate your hostility by whatever means you can	26. Realize that you have no clear recollection of the road along which you have just been traveling	27. Underestimate the speed of an oncoming vehicle when overtaking
1001	female	30	Undergraduate	3	3	10000	0	0	0	4	6	6	5	4	4	4	4	4	4	4	5	4	1	1	1	1	1	1	1	1	1	1	1	1	1	1	1	1	1	1	1	1	1	1	1	1	1	1	1
1002	female	30	Undergraduate	3	5	20000	1	0	200	6	5	6	6	5	5	4	4	6	6	6	6	4	1	1	2	1	1	1	1	1	1	1	1	1	1	1	1	1	1	1	1	1	1	1	1	1	1	1	1
1003	female	26	Undergraduate	6	2	5000	6	0	400	5	5	5	4	4	4	5	4	5	6	6	5	5	4	3	1	1	1	1	1	1	1	1	1	1	1	1	1	1	1	1	1	1	1	1	1	1	1	2	1
1004	male	36	Undergraduate	8	4	5000	0	0	0	5	5	5	5	5	5	4	5	5	5	5	5	5	1	2	1	2	2	1	1	2	1	1	1	2	2	1	1	1	1	1	2	2	1	2	1	1	1	3	2
1005	female	24	college degree	2	9	30000	3	6	600	5	4	5	4	2	5	5	3	5	6	6	6	6	3	4	1	3	3	2	4	4	1	3	3	3	2	2	3	3	1	3	1	3	2	3	1	1	1	2	3
1006	female	23	Undergraduate	3	3	10000	3	0	0	6	6	6	6	6	2	6	6	6	6	6	3	6	3	2	1	1	1	1	3	3	3	3	2	1	1	1	1	1	1	5	2	2	2	2	2	2	2	2	2
1007	female	37	Undergraduate	10	20	20000	1	1	100	6	6	6	6	6	6	6	6	6	6	6	6	4	1	2	1	1	1	1	1	1	1	1	1	1	1	1	1	1	1	1	1	2	1	1	1	1	1	1	1
1008	male	30	Undergraduate	7	10	20000	1	0	0	5	4	3	3	3	3	3	3	3	3	3	3	3	1	1	1	1	1	1	1	1	1	1	1	1	1	1	1	1	1	1	1	1	1	1	1	1	1	1	1
1009	female	24	Undergraduate	1	2	10000	1	6	200	5	6	6	6	6	6	6	5	6	6	6	3	3	3	2	1	3	2	2	1	2	1	1	2	2	2	2	2	2	2	1	2	2	1	1	2	2	2	2	2
1010	female	26	Undergraduate	2	2	10000	0	0	0	5	4	5	3	4	4	4	4	6	6	6	6	4	1	1	1	1	1	1	1	1	1	1	1	1	1	1	1	1	1	1	1	1	1	1	1	1	1	1	1
1011	male	32	college degree	6	8	13000	3	0	0	6	3	5	4	4	5	4	5	5	5	4	6	3	3	3	1	3	3	1	1	2	2	3	1	2	2	2	1	1	1	3	2	4	3	2	1	2	1	3	3
1012	female	28	Undergraduate	3	5	20000	0	0	200	5	5	5	5	5	6	5	5	5	4	5	4	5	3	1	1	4	3	2	4	2	2	2	2	3	3	3	3	4	4	2	2	3	3	4	3	3	3	3	4
1013	female	27	Undergraduate	2	2	10000	2	0	0	6	6	6	3	6	6	5	4	4	6	3	3	4	2	2	1	1	1	1	3	2	2	3	1	1	1	1	1	1	1	1	1	3	1	1	1	1	1	2	1
1014	male	35	Undergraduate	16	15	15000	5	0	0	3	5	6	6	5	5	5	5	6	6	6	5	4	2	2	1	2	2	2	2	1	2	2	1	2	2	2	1	2	2	2	1	2	1	1	1	2	2	2	2
1015	female	35	Undergraduate	4	3	11000	1	0	0	3	4	3	3	4	5	5	4	3	3	3	3	2	3	4	3	3	5	3	4	4	4	3	5	5	4	3	4	5	4	4	4	5	4	4	4	4	4	5	4
1016	male	29	Undergraduate	2	4	10000	5	5	500	6	6	6	6	6	6	6	6	6	6	6	6	1	5	5	1	1	1	1	1	5	4	5	4	4	5	2	3	4	3	3	4	3	1	1	1	1	1	1	1
1017	female	34	Undergraduate	6	5	8000	1	0	0	5	5	6	5	4	5	5	5	5	6	6	6	4	2	1	1	2	1	1	1	1	1	1	1	2	2	1	1	1	1	1	2	1	1	2	2	2	1	1	1
1018	male	25	Undergraduate	5	3	6000	1	1	200	1	5	5	4	4	5	5	5	5	5	4	3	2	2	2	1	1	1	1	3	1	2	2	1	2	2	2	1	1	1	1	1	2	1	1	1	2	2	2	2
1019	male	53	college degree	29	15	8000	5	6	1200	4	4	5	4	2	5	5	3	4	6	5	6	6	4	4	1	3	3	2	4	4	1	3	2	2	2	2	3	3	1	3	1	3	2	3	1	1	1	2	3
1020	male	59	college degree	30	20	15000	0	0	0	5	5	5	5	5	5	4	5	5	5	5	5	5	1	2	1	2	2	1	1	2	1	1	1	2	2	1	1	1	1	1	2	2	1	2	1	1	1	3	2
1021	male	56	technical secondary school education	35	18	6000	0	0	0	5	5	5	4	4	4	5	4	5	6	6	5	5	4	3	1	1	1	1	1	1	1	1	1	1	1	1	1	1	1	1	1	1	1	1	1	1	1	2	1
1022	male	51	college degree	19	8	6000	0	0	0	6	5	6	6	5	5	4	4	6	6	6	6	4	1	2	1	1	1	1	1	1	1	1	1	1	1	1	1	1	1	1	1	1	1	1	1	1	1	1	1
1023	male	58	high school degree	26	15	8000	0	0	0	4	4	4	4	3	3	3	3	4	5	4	4	4	3	3	4	3	3	2	3	1	1	1	1	1	1	1	1	1	1	1	1	1	1	1	1	1	1	1	1
1024	male	44	Undergraduate	20	40	21000	0	0	0	3	2	3	4	4	2	3	3	2	3	3	2	3	1	1	2	1	3	1	1	2	2	1	3	3	2	1	2	2	1	3	2	2	1	2	3	2	2	3	2
1025	male	41	Undergraduate	16	32	20000	0	3	200	3	3	2	4	3	3	2	4	5	4	4	3	3	1	1	1	1	1	2	1	3	1	1	3	2	2	1	2	1	3	3	2	1	2	2	1	3	2	1	2
1026	male	43	college degree	18	40	23000	0	0	0	2	1	3	3	2	2	2	3	4	3	2	2	3	2	2	1	1	3	3	1	1	2	2	3	3	3	1	2	2	1	3	2	2	1	3	2	2	1	3	2
1027	male	44	technical secondary school education	22	22	10000	0	0	0	4	4	3	4	4	2	2	2	3	5	4	5	5	3	3	2	4	4	3	2	4	4	3	4	2	4	3	3	4	3	3	2	4	5	5	3	2	2	4	4
1028	male	40	college degree	18	25	14000	1	0	0	3	2	4	3	3	4	2	3	4	3	2	3	3	4	4	3	2	2	3	3	2	4	4	2	3	3	3	2	3	2	4	2	3	3	3	2	3	4	3	2
1029	male	43	high school degree	23	10	40000	1	0	0	2	2	3	2	3	4	3	3	2	3	3	2	4	2	1	1	3	1	1	1	2	2	3	1	2	2	1	2	2	3	1	1	3	2	2	2	1	3	2	2
1030	male	45	Undergraduate	21	45	23000	0	0	0	3	3	2	3	4	4	3	3	3	2	3	3	4	2	1	2	2	3	2	1	3	2	2	2	3	2	2	1	3	3	2	3	2	2	3	2	3	3	4	3
1031	male	41	Undergraduate	17	30	15000	0	0	0	3	2	2	3	3	1	3	2	2	2	3	4	2	1	2	2	1	2	1	1	1	3	1	3	2	2	2	1	3	3	1	2	2	2	1	2	2	3	3	2
1032	male	45	high school degree	23	30	15000	0	0	0	3	4	4	3	4	4	3	5	5	2	4	3	4	3	2	1	1	2	1	3	1	1	2	2	1	3	2	2	1	2	2	1	2	2	1	3	2	1	3	2
1033	male	41	technical secondary school education	21	30	15000	0	0	0	5	4	3	4	3	5	5	5	4	4	5	6	5	2	2	1	3	2	2	3	1	3	3	2	2	1	3	3	1	1	1	3	3	4	3	2	3	2	2	3
1034	female	41	college degree	15	10	6000	0	0	0	4	3	4	4	4	5	4	3	3	5	4	3	5	2	1	1	2	1	3	1	1	2	1	1	1	2	2	3	1	2	2	1	1	2	3	1	1	1	2	1
1035	female	42	Undergraduate	17	15	8000	0	0	0	4	3	4	4	5	4	3	3	2	5	4	4	3	1	2	1	3	1	2	2	1	1	1	3	1	1	2	1	1	1	2	2	3	1	1	2	3	3	3	2
1036	female	40	Undergraduate	13	19	15000	2	1	100	4	4	4	4	3	5	4	4	5	5	5	3	3	1	1	2	1	2	1	2	3	1	1	3	2	2	3	1	1	4	1	1	2	1	3	1	1	2	1	2
1037	female	43	junior high school degree	18	9	5000	1	0	0	3	6	6	5	5	4	6	6	4	5	5	5	4	1	2	1	3	2	2	1	2	3	3	4	1	1	1	2	2	1	2	3	1	3	2	2	1	2	2	1
1038	female	44	technical secondary school education	17	10	6000	0	0	0	3	6	6	5	5	5	4	5	5	5	6	4	4	3	2	1	2	4	2	3	1	3	2	2	2	1	1	2	2	2	3	3	1	2	2	2	1	2	1	3
1039	male	55	junior high school degree	25	27	10000	1	3	200	5	3	5	5	5	5	4	5	5	5	4	5	4	4	3	1	3	2	2	2	2	2	3	2	2	1	1	1	2	2	2	3	2	1	1	2	3	3	2	2
1040	male	56	high school degree	30	28	9000	3	9	400	5	5	4	5	6	5	4	5	5	5	3	5	2	3	3	4	3	2	2	3	4	3	4	2	1	3	3	3	3	3	4	4	2	3	4	2	3	2	3	4
1041	male	59	junior high school degree	30	31	10000	2	0	0	5	5	5	5	4	4	3	5	5	6	6	6	6	1	1	1	2	1	1	2	1	2	2	1	1	2	2	1	1	2	1	2	1	1	1	1	1	1	2	3
1042	male	52	technical secondary school education	28	20	7000	0	0	0	2	5	5	5	5	5	5	4	4	4	4	1	2	2	4	1	1	1	2	1	4	4	4	1	1	1	1	1	1	3	4	1	1	2	1	5	5	5	2	1
1043	male	41	college degree	8	4	5000	2	3	100	1	5	5	4	4	5	5	5	5	5	4	3	2	2	2	1	1	1	1	3	1	2	2	1	2	2	2	1	1	1	1	1	1	1	1	2	2	2	2	2
1044	female	41	college degree	15	25	17000	3	1	200	3	4	6	6	5	5	5	5	6	6	6	5	4	2	2	1	2	2	2	2	1	2	2	1	2	2	2	1	2	2	2	1	2	1	1	1	2	2	1	1
1046	female	43	junior high school degree	13	10	10000	0	0	0	6	6	6	6	6	6	6	6	6	6	6	6	4	1	2	1	1	1	2	1	1	1	1	1	1	1	1	1	1	1	1	1	2	1	1	1	1	1	1	1
1047	female	44	high school degree	14	20	15000	0	1	100	5	5	6	5	4	5	5	4	4	6	6	6	4	2	1	1	2	1	1	1	1	1	1	1	1	1	1	1	1	1	1	2	1	1	2	2	2	1	1	1
1048	female	45	college degree	19	40	20000	2	0	0	6	6	6	5	5	6	5	5	6	6	6	6	6	2	3	1	1	2	1	1	1	1	1	1	1	1	1	1	1	1	1	2	1	1	2	1	1	1	2	1
1049	female	43	technical secondary school education	17	28	16000	2	1	200	6	6	6	6	6	2	6	6	6	6	6	3	6	3	2	2	1	1	1	3	3	1	1	2	1	1	1	1	1	1	5	2	2	2	2	2	2	2	2	2
1050	male	42	Undergraduate	7	7	10000	1	6	200	6	6	6	5	5	6	5	5	6	6	6	6	6	2	3	1	4	2	1	1	1	1	1	1	1	1	1	1	1	1	1	2	1	1	2	1	1	1	2	1
1051	male	43	college degree	9	31	35000	3	6	200	6	6	6	5	5	6	6	5	5	6	6	6	6	2	3	1	4	2	1	1	1	1	1	1	1	1	1	1	1	1	1	1	2	1	1	2	1	1	1	2
1052	female	32	Undergraduate	7	15	20000	4	0	0	6	6	6	5	5	6	5	5	6	6	6	6	6	2	3	1	4	2	1	1	1	1	1	1	1	1	1	1	1	1	1	2	1	1	2	1	1	1	2	1
1053	male	26	high school degree	7	5	8000	0	0	0	2	4	6	6	6	6	6	6	6	5	5	5	6	2	2	1	2	1	2	4	1	3	1	1	1	1	1	1	1	2	2	1	1	1	1	1	1	3	1	1
1054	male	42	technical secondary school education	8	28	36000	0	0	0	2	4	6	6	6	6	6	6	6	5	5	5	6	2	2	1	2	1	2	4	1	3	1	1	1	1	1	1	1	2	2	1	1	1	1	1	3	1	1	1
1055	male	26	college degree	7	5	8000	2	2	200	5	3	5	5	5	5	4	5	5	5	4	5	4	4	3	1	3	2	2	2	2	2	3	2	2	2	2	1	2	2	2	3	2	1	1	3	2	3	2	2
1056	male	43	junior high school degree	7	33	48000	1	0	0	6	6	6	5	5	6	5	5	6	6	6	6	6	2	3	1	4	2	1	1	1	1	1	1	1	1	1	1	1	1	1	1	1	1	2	1	1	1	2	1
1057	male	43	high school degree	8	8	10000	2	0	0	5	3	5	5	5	5	4	5	5	5	4	5	4	4	3	1	3	2	2	2	2	2	3	2	2	2	2	1	2	2	2	1	1	3	2	3	2	2	2	1
1058	male	45	high school degree	9	25	28000	1	0	0	5	3	5	5	5	5	4	5	5	5	4	5	4	4	3	1	3	2	2	2	2	2	3	2	2	2	1	2	2	2	3	2	1	1	3	2	3	2	2	2
1059	male	41	technical secondary school education	7	25	40000	0	0	0	5	5	6	5	4	5	5	5	5	6	6	6	4	2	1	1	2	1	1	1	1	1	1	1	2	1	1	1	1	1	1	2	1	1	2	2	2	1	1	1
1060	male	41	college degree	9	48	50000	1	3	200	3	5	6	6	5	5	5	5	6	6	6	5	4	2	2	1	2	2	2	1	2	2	1	2	2	2	1	2	2	2	2	1	2	1	1	1	2	2	2	2
1061	male	40	high school degree	9	8	9000	1	0	200	6	6	6	3	6	6	5	4	4	6	3	3	4	2	2	1	1	1	1	3	2	2	3	1	1	1	1	1	1	1	1	3	1	1	1	1	2	1	1	1
1062	male	43	college degree	8	8	1000	1	3	200	5	5	5	5	5	6	5	5	5	4	5	4	5	3	1	1	4	3	2	4	2	2	2	2	3	3	3	3	4	4	2	2	3	3	4	3	3	3	3	4
1063	male	32	graduate	6	10	20000	1	0	0	2	5	5	5	5	5	5	4	4	4	4	1	2	2	2	4	4	1	2	4	1	1	1	2	1	1	1	1	2	2	2	2	2	1	1	1	1	1	2	2
1064	male	51	junior high school degree	7	5	6000	0	0	0	5	5	5	5	5	6	5	5	5	4	5	4	5	3	1	1	4	3	2	4	2	2	2	2	3	3	3	3	4	4	2	2	3	3	4	3	3	3	3	4
1065	female	42	Undergraduate	5	4	8000	0	0	0	1	5	5	5	5	5	6	6	6	6	6	6	6	1	1	1	1	1	1	3	1	2	2	1	1	1	1	1	1	1	1	1	1	1	1	1	1	2	1	1
1066	male	23	technical secondary school education	2	2	10000	0	0	0	1	5	5	4	4	4	5	5	5	5	5	4	3	2	2	1	1	1	1	3	1	2	2	1	2	2	2	1	1	1	1	1	2	2	2	2	1	1	1	1
1067	male	27	technical secondary school education	8	6	7000	0	0	0	4	5	4	4	3	4	4	3	4	5	4	4	4	1	1	1	1	1	1	1	1	1	1	2	1	1	1	1	1	2	1	1	1	1	2	3	1	1	1	1
1068	male	25	college degree	3	2	7500	0	0	0	2	5	6	6	6	6	6	6	6	5	5	5	5	1	1	1	1	1	1	3	1	3	1	1	1	1	1	1	1	1	1	1	1	1	1	1	1	2	1	1
1069	male	30	Undergraduate	8	6	6000	0	0	0	1	1	6	6	6	6	6	6	6	6	6	6	6	1	1	1	1	1	1	2	1	2	2	1	1	1	1	1	1	1	1	1	1	1	1	1	1	1	1	1
1070	male	30	college degree	5	2.5	4000	0	0	0	3	4	5	6	6	5	6	6	6	6	6	6	6	1	2	1	2	2	1	2	1	2	2	1	1	1	1	1	1	1	1	1	1	1	2	1	1	1	1	1
1071	male	23	high school degree	4	3	8500	1	1	100	3	2	4	5	5	4	5	5	5	5	6	6	6	1	2	1	3	2	1	4	5	4	4	1	2	1	1	1	2	3	3	2	2	2	2	1	2	2	2	2
1072	male	25	college degree	5	14	28000	3	6	1200	2	4	5	5	5	5	5	6	6	3	5	3	3	2	1	1	2	1	1	3	1	3	2	1	2	1	1	1	1	1	2	2	2	2	2	1	2	3	2	2
1073	male	26	high school degree	4	2	8000	0	0	0	5	5	5	4	5	5	6	5	4	4	4	4	4	2	1	1	2	2	2	1	1	1	1	1	1	1	1	2	1	1	1	2	2	2	1	1	1	1	1	1
1074	male	55	college degree	9	10	1100	2	3	400	5	4	4	4	4	4	3	5	4	3	4	5	4	2	1	1	1	2	2	2	1	1	2	2	2	1	1	1	1	1	1	1	1	1	1	1	1	1	1	1
1075	male	53	college degree	8	8	10000	1	3	200	5	4	4	4	3	3	3	3	3	4	4	4	4	2	1	1	1	2	1	1	2	1	1	1	1	1	1	1	1	2	2	2	2	1	1	1	1	1	1	1
1076	male	54	high school degree	8	10	14000	2	0	200	4	4	3	3	3	4	4	4	3	3	3	4	4	2	1	1	1	1	1	2	2	2	1	1	1	1	1	1	1	1	1	1	1	1	1	1	1	1	1	1
1077	male	43	junior high school degree	5	3	5500	3	6	400	3	3	4	4	3	3	4	4	3	3	3	4	4	1	1	1	1	2	1	1	1	1	1	1	1	1	1	2	1	3	2	1	1	1	1	1	1	1	1	1
1078	male	44	high school degree	5	2	5000	0	0	0	3	3	4	3	3	4	4	4	4	3	3	3	3	2	1	1	1	2	2	2	1	1	1	1	1	2	2	2	2	1	1	1	1	1	1	2	2	1	1	1
1079	male	42	college degree	6	5	9000	1	6	400	5	5	4	4	5	5	4	4	5	5	5	5	5	2	2	2	1	1	1	1	1	1	1	1	1	1	1	1	1	1	1	1	1	1	1	1	2	2	3	2
1080	male	45	Undergraduate	6	7	12000	0	3	200	4	4	5	5	5	5	5	5	5	5	6	4	5	2	2	1	1	1	1	1	1	1	2	2	1	1	1	2	1	1	1	1	1	2	1	1	1	1	1	1
1081	male	43	Undergraduate	4	3	8000	0	0	0	6	3	5	4	4	5	4	5	5	5	4	6	3	3	3	1	3	3	1	1	2	2	3	1	2	2	2	1	1	1	3	2	4	3	2	1	2	1	3	3
1082	female	53	high school degree	17	15	8000	0	0	0	6	3	5	4	4	5	4	5	5	5	4	6	3	3	3	1	3	3	1	1	2	2	3	1	2	2	2	1	1	1	3	2	4	3	2	1	2	1	3	3
1083	female	29	Undergraduate	2	2	10000	0	0	0	1	5	5	4	4	4	2	6	6	6	4	3	4	1	2	1	1	1	1	3	1	1	1	1	2	1	1	1	1	3	3	2	1	1	1	3	1	2	1	1
1084	male	43	high school degree	3	2	15000	2	9	400	1	5	5	4	4	4	4	2	6	6	6	4	3	1	2	1	1	1	1	3	1	1	1	1	2	1	1	1	1	3	3	1	1	1	1	3	1	2	2	1
1085	male	28	Undergraduate	1	0.06	600	0	0	0	5	5	6	5	5	5	4	3	5	5	5	5	2	2	2	1	2	2	2	3	1	1	1	1	3	1	1	1	1	2	2	4	1	1	2	2	1	1	3	1
1086	female	31	Undergraduate	6	8	13000	0	0	0	3	4	4	2	2	5	4	3	3	5	5	5	3	1	2	1	2	1	1	1	2	3	1	1	2	1	1	1	1	1	4	3	2	2	2	1	1	3	1	2
1087	female	45	high school degree	9	10	9000	0	0	0	5	5	3	4	4	6	4	4	4	5	5	3	4	3	2	2	3	3	2	1	2	1	2	2	1	1	1	1	1	1	2	2	1	2	1	2	2	1	2	1
1088	female	41	high school degree	7	10	13000	0	0	0	5	4	5	1	5	4	4	4	5	1	5	4	4	2	1	1	2	3	1	1	1	2	1	1	1	1	1	1	1	1	3	1	1	1	1	3	1	1	3	2
1089	female	32	Undergraduate	7	12	20000	0	0	0	2	6	5	4	2	2	3	3	3	3	3	3	3	1	1	1	1	2	1	2	1	1	2	1	1	2	1	1	2	2	2	1	1	1	1	1	2	2	1	2
1090	female	35	Undergraduate	2	2	10000	0	0	0	3	4	6	3	3	3	5	4	3	5	5	5	2	2	2	1	1	1	1	3	2	2	1	1	1	1	1	1	1	1	1	2	3	2	1	2	2	1	4	3
1091	male	41	junior high school degree	2	1.5	7500	0	0	0	2	6	5	4	2	2	3	3	2	2	3	3	3	1	1	1	1	2	1	2	1	1	2	1	1	2	1	1	2	2	2	1	1	1	1	1	2	2	1	2
1092	male	35	college degree	5	4	8000	5	4	600	5	4	5	1	5	4	4	4	5	1	5	4	4	2	1	1	2	3	1	1	1	2	1	1	1	1	1	1	1	1	3	1	1	1	3	1	1	3	2	1
1093	male	50	Undergraduate	25	20	9000	1	0	0	5	5	4	5	5	6	6	4	5	4	3	4	4	1	1	2	1	2	2	1	2	3	2	1	3	1	1	2	2	1	2	2	1	2	1	1	1	2	3	2
1094	male	47	Undergraduate	20	23	1100	1	0	0	1	1	2	3	2	2	1	1	1	2	2	1	3	1	1	1	2	3	2	2	1	1	1	2	1	2	2	2	1	1	2	2	1	1	3	3	1	1	2	3
1095	male	43	Undergraduate	10	15	15000	0	0	0	5	5	6	2	5	4	5	5	3	5	5	4	4	4	2	2	1	1	1	2	2	3	3	3	4	3	2	4	3	3	2	2	2	1	1	3	3	3	3	2
1096	female	43	Undergraduate	9	5	4500	0	0	0	3	4	6	3	3	4	5	4	3	5	5	5	3	2	2	1	1	1	1	3	2	2	1	1	1	1	2	1	1	1	1	2	3	2	1	2	2	1	4	3
1097	female	44	college degree	7	10	13000	2	0	0	3	3	4	2	2	5	4	3	3	5	5	4	3	1	2	1	2	1	1	2	2	3	1	1	2	1	1	1	1	2	4	3	2	2	2	1	1	3	1	2
1098	male	37	graduate	7	1	6000	1	0	0	6	5	5	4	5	3	5	6	6	5	5	5	5	1	3	1	1	1	1	3	1	1	1	1	2	1	1	1	1	1	1	2	1	1	1	2	2	2	1	1
1099	female	43	junior high school degree	8	5	5000	0	0	0	6	5	5	4	5	3	5	6	6	5	4	4	4	1	3	1	1	1	1	3	2	2	1	1	2	1	1	1	1	1	1	2	1	1	1	2	2	2	1	1
1100	female	23	Undergraduate	2	8	40000	0	0	0	4	5	3	4	4	6	4	4	4	5	5	3	4	3	2	2	3	3	2	1	2	1	2	2	1	1	1	1	1	1	2	2	1	2	1	2	2	1	2	1
1101	male	30	college degree	4	4	10000	0	0	0	4	4	5	3	3	5	3	4	5	5	5	5	4	1	2	1	2	2	1	2	1	2	2	1	2	1	1	1	2	3	2	3	3	3	2	2	3	3	3	2
1102	male	45	Undergraduate	23	20	9500	0	0	0	5	5	5	5	5	5	5	5	5	5	5	5	5	4	3	3	4	4	3	2	4	3	4	3	4	3	3	3	4	4	4	4	3	2	2	3	3	3	4	4
1103	male	43	Undergraduate	12	10	9000	0	0	0	4	4	4	4	3	4	4	3	4	4	3	4	5	4	3	3	4	4	4	2	3	4	4	3	4	3	3	4	4	4	4	4	3	2	2	4	3	3	4	4
1104	male	49	high school degree	20	40	20000	2	9	400	5	5	5	5	4	6	6	4	4	4	4	6	5	1	1	1	1	1	1	1	2	2	2	1	3	1	1	1	2	1	2	2	1	1	2	2	1	1	1	1
1105	male	44	Undergraduate	14	10	8000	2	6	200	1	1	1	2	2	1	2	1	1	1	1	1	1	1	1	1	2	1	2	1	1	1	2	1	2	1	2	2	2	2	2	3	3	2	2	1	2	3	2	3
1106	female	46	Undergraduate	12	9	7000	0	3	200	3	5	4	5	3	4	3	4	4	4	3	5	4	4	3	1	3	3	2	1	3	2	1	2	3	3	4	2	3	3	3	3	4	2	2	2	2	2	3	3
1107	male	48	junior high school degree	15	13	8000	1	3	200	3	5	4	5	4	4	3	4	5	4	4	5	3	4	3	1	3	2	3	3	4	3	2	1	2	3	3	2	2	3	3	3	2	3	4	3	3	2	2	2
1108	female	30	Undergraduate	9	18	18000	1	3	800	3	3	2	4	2	4	3	3	2	4	3	2	3	3	2	3	4	2	4	3	2	4	2	3	3	2	2	5	4	3	3	2	2	2	3	2	3	2	4	2
1109	female	60	college degree	6	1.2	2000	0	0	0	4	4	3	5	4	4	4	3	4	3	4	3	3	3	3	2	3	2	3	3	4	2	2	3	3	2	2	3	2	3	3	2	2	3	3	2	1	2	2	2
1110	male	55	college degree	2	1.2	6000	2	0	0	4	4	4	5	3	4	3	3	4	5	5	5	4	2	2	1	2	2	3	3	2	2	2	1	3	3	3	2	2	2	1	2	2	2	3	3	2	2	3	2
1111	female	57	Undergraduate	6	7	11000	0	0	0	4	3	4	3	3	4	4	4	3	4	5	5	4	2	3	1	2	2	2	2	3	2	3	2	3	2	2	3	2	3	2	4	2	2	1	3	2	3	4	3
1112	male	37	college degree	7	3.5	5000	1	3	200	3	5	5	5	5	6	5	5	3	5	4	4	5	3	2	1	2	2	3	2	3	3	4	2	2	4	3	2	2	2	1	3	1	2	2	3	2	2	2	3
1113	male	45	Primary school education	1	0.4	4000	0	0	0	5	4	5	5	4	6	5	5	6	5	4	6	5	2	1	1	3	1	2	1	1	1	3	1	1	2	3	3	3	1	1	3	1	1	2	2	2	2	2	3
1114	male	43	college degree	3	2	6000	0	0	0	5	2	4	4	4	5	4	3	5	4	5	3	4	2	3	1	3	1	1	2	1	2	2	1	2	2	1	2	2	1	2	1	2	2	4	2	2	3	2	2
1115	male	53	Undergraduate	9	5	6000	0	0	0	3	3	4	3	4	3	4	3	4	3	5	5	4	2	1	1	2	1	1	1	1	2	1	1	1	1	1	1	1	2	1	1	2	1	2	1	1	1	1	1
1116	male	37	Undergraduate	7	15	20000	1	0	0	4	4	4	4	4	4	4	4	4	4	4	4	4	4	3	3	4	4	3	2	4	3	4	3	4	3	3	3	4	4	4	3	2	2	3	3	3	4	4	3
1117	female	23	Undergraduate	4	5	15000	2	3	400	5	5	4	5	6	5	4	5	5	5	3	5	2	3	3	4	3	2	2	3	4	3	4	2	1	3	3	3	3	3	4	4	2	3	3	2	3	2	3	4
1118	female	41	Undergraduate	2	1	5000	0	3	400	5	5	5	5	4	4	3	5	5	6	6	6	6	1	1	1	1	1	1	2	1	2	2	1	1	2	2	1	1	2	1	2	1	1	1	1	1	1	3	1
1119	male	37	college degree	10	11	20000	0	3	400	2	5	5	5	5	5	5	4	4	4	4	1	2	2	2	4	4	1	2	4	1	1	1	2	1	4	4	4	1	1	1	1	1	1	3	4	1	1	2	1
1120	female	34	college degree	12	10	12000	0	0	0	5	2	5	5	4	5	4	3	5	6	5	3	4	2	3	1	3	1	1	2	1	2	2	1	2	2	1	2	2	1	2	1	2	2	4	2	2	3	2	2
1121	male	30	Undergraduate	7	3.5	5000	0	0	0	5	5	5	5	5	6	6	5	5	5	5	6	5	1	1	1	1	1	1	1	2	2	2	1	3	1	1	2	2	1	2	2	2	2	1	1	1	1	1	1
1122	female	37	college degree	5	6	10000	0	0	0	1	1	1	1	1	1	1	1	1	1	1	1	1	1	1	1	2	1	2	1	1	1	2	1	2	1	1	1	1	2	2	1	1	1	1	1	2	3	2	3
1123	male	35	college degree	5	4	8000	5	4	600	5	5	6	5	4	4	4	1	5	5	4	4	2	4	2	2	1	1	1	1	1	3	3	3	4	3	2	4	3	3	2	2	2	1	1	3	3	3	3	2
1124	male	40	Undergraduate	6	3	5000	3	3	350	3	5	4	5	3	4	3	4	5	5	4	5	3	4	3	1	3	3	2	3	4	3	2	1	2	3	3	3	2	3	3	3	3	4	3	3	2	2	2	3
1125	male	35	Undergraduate	10	30	30000	0	0	0	4	5	5	5	4	4	4	4	4	4	4	5	4	3	2	3	3	3	2	3	4	3	3	2	3	3	3	2	3	2	3	2	4	3	3	3	2	3	3	3
1126	female	37	college degree	6	4	7000	1	0	200	4	4	5	3	4	5	3	3	5	5	5	5	4	1	2	1	2	2	1	2	2	1	2	2	2	2	1	1	1	2	2	2	2	2	2	2	3	3	3	3
1127	male	48	Undergraduate	8	4	5000	3	3	200	4	4	5	4	3	5	4	4	5	5	5	5	5	1	2	1	2	2	1	2	2	1	2	2	2	2	1	1	1	2	1	1	1	1	2	2	2	3	3	3
1128	male	51	college degree	3	3	10000	1	0	0	6	3	5	4	4	5	4	5	5	5	5	6	3	3	3	1	3	3	1	1	2	2	3	1	2	2	2	1	1	1	3	2	4	3	2	1	2	1	3	3
1129	male	40	Undergraduate	9	5	4500	0	0	200	5	5	6	1	4	6	6	6	5	6	6	5	4	2	3	1	3	1	1	4	2	2	1	1	1	2	1	1	1	1	2	1	5	1	1	1	2	2	1	3
1130	female	45	Undergraduate	4	2	5000	2	3	200	5	5	5	6	4	4	4	5	5	5	5	5	5	2	1	1	1	1	1	1	1	1	2	1	2	1	1	1	2	1	1	1	1	1	1	2	1	1	2	3
1131	male	45	college degree	20	13	10000	2	0	0	3	3	3	4	4	4	4	3	4	5	6	6	6	4	3	4	3	5	1	2	2	4	4	3	2	2	4	5	4	3	3	4	3	3	4	4	3	4	3	2
1132	male	43	Undergraduate	20	40	20000	1	0	200	1	5	5	4	4	4	4	2	5	5	5	4	4	1	2	1	1	1	1	3	1	1	2	2	1	2	1	1	1	1	3	3	3	2	1	1	3	1	2	1
1133	male	42	Undergraduate	19	20	12000	6	3	200	3	4	4	5	5	4	4	5	4	5	4	4	5	3	3	1	3	3	1	1	1	2	4	1	1	3	3	1	1	2	1	3	3	3	1	2	3	3	2	2
1134	male	24	college degree	3	3	10000	2	0	0	5	5	5	5	4	5	4	5	4	5	5	3	3	4	4	1	2	2	2	2	3	2	1	1	2	2	2	1	1	1	1	2	4	3	2	2	1	1	2	1
1135	male	35	Undergraduate	14	40	30000	0	3	100	5	3	6	6	5	2	1	4	6	5	5	2	3	1	1	1	3	1	2	4	2	1	2	1	1	1	1	2	1	2	2	4	1	2	2	1	1	1	4	1
1136	male	22	college degree	1	1	10000	0	0	0	4	5	5	5	4	3	3	4	5	5	6	5	1	2	1	1	2	1	2	4	1	2	3	1	1	1	1	1	2	2	1	1	1	1	1	1	2	1	1	1
1137	male	36	college degree	8	8	10000	1	6	400	5	4	6	1	4	6	6	6	5	6	6	4	5	2	3	1	3	2	2	4	5	1	1	1	1	2	2	1	1	2	1	1	1	2	5	1	1	2	2	2
1138	male	35	college degree	8	4	5000	0	0	200	5	5	4	5	5	5	5	6	5	5	5	4	4	1	1	1	2	2	1	1	3	1	1	1	1	2	1	1	2	1	1	1	2	1	1	1	2	2	2	1
1139	male	43	Undergraduate	15	20	8000	0	3	100	3	4	3	3	4	3	3	3	5	6	5	4	5	4	3	4	3	5	1	2	1	4	4	2	3	3	4	5	4	3	4	4	3	3	4	4	2	4	3	2
1140	male	41	college degree	17	20	8400	0	0	0	1	5	5	4	4	5	4	2	6	6	6	4	3	1	2	1	1	2	1	3	1	1	1	2	1	2	1	1	2	2	3	3	3	2	1	1	1	3	2	2
1141	male	43	college degree	20	35	15000	6	9	1400	3	4	4	5	4	4	4	5	4	4	3	4	4	3	3	1	3	3	1	1	2	2	4	1	1	3	3	1	1	2	1	3	2	3	3	1	2	3	3	2
1142	male	42	high school degree	12	25	20000	1	0	0	3	4	4	4	5	4	4	5	4	4	5	5	5	3	3	2	3	3	1	1	1	2	4	2	2	3	3	1	1	2	1	3	3	3	1	2	3	3	2	4
1143	male	43	college degree	14	20	11000	0	0	0	5	5	4	4	4	5	5	4	5	4	4	5	4	3	3	1	2	2	3	3	2	1	1	2	1	1	1	1	1	2	2	1	2	1	3	2	2	1	2	1
1144	male	45	Undergraduate	14	18	10000	1	3	800	6	1	5	5	6	6	5	6	5	5	4	6	5	5	3	1	4	3	3	4	3	3	3	4	1	2	5	4	1	1	1	3	3	5	5	3	1	3	4	3
1145	male	43	Undergraduate	12	12	10000	0	0	0	4	5	5	5	4	5	4	5	4	5	5	3	3	4	4	1	4	2	2	2	3	2	1	1	2	2	2	1	1	2	1	4	4	3	4	2	2	1	1	2
1146	female	43	high school degree	5	7	12000	1	6	200	3	3	2	2	3	3	4	3	4	3	3	2	3	1	1	1	2	1	1	1	2	1	3	3	1	1	1	2	2	3	1	1	3	2	3	3	1	1	1	1
1147	male	27	college degree	9	20	20000	0	0	0	4	4	4	4	4	4	4	3	3	3	3	3	3	2	1	2	3	3	3	3	3	3	3	3	3	3	3	3	3	3	3	3	3	2	2	2	2	2	2	2
1148	female	20	college degree	1	0.75	7500	3	1	200	2	2	2	3	3	2	3	4	3	4	3	2	3	5	5	1	2	2	3	4	3	3	3	4	2	3	3	3	3	2	2	4	1	1	4	3	3	3	2	2
1149	female	32	college degree	4	3	7500	0	0	0	5	5	6	1	4	6	6	6	5	6	6	5	4	2	3	1	3	1	1	4	1	1	1	1	1	2	1	1	1	1	1	1	5	1	1	1	2	2	1	2
1150	male	24	Undergraduate	2	2	10000	0	0	0	6	6	6	6	6	6	6	6	6	6	6	6	6	1	1	1	1	1	1	1	1	1	1	1	1	1	1	1	1	1	1	1	1	1	1	1	1	1	1	1
1151	female	22	college degree	2	0.3	2400	0	0	0	5	5	5	5	5	5	5	5	5	5	5	5	5	1	1	1	1	1	1	1	1	1	1	1	2	1	1	1	2	1	1	1	1	1	1	1	1	1	1	1
1152	male	27	Undergraduate	7	4	10000	1	0	200	3	3	3	4	4	4	3	4	6	6	6	6	6	4	3	4	3	4	1	2	2	4	4	3	2	2	4	5	4	3	3	4	3	3	4	4	3	4	3	2
1153	male	50	junior high school degree	8	10	12000	1	0	0	3	3	3	4	3	4	4	3	4	3	4	4	4	1	1	2	3	2	2	2	1	1	2	3	2	1	1	1	2	1	1	1	1	2	1	2	1	2	1	2
1154	female	33	Undergraduate	5	1	2000	6	3	200	3	4	4	5	5	4	4	5	4	4	5	5	5	3	3	1	3	3	1	1	1	2	4	1	1	3	3	1	1	2	1	3	3	3	1	2	3	3	2	4
1155	male	35	college degree	7	3.5	5000	6	9	1400	4	3	4	4	5	5	4	4	5	4	4	5	5	3	3	1	3	3	1	1	1	2	4	1	1	3	3	1	1	2	1	3	3	3	1	2	3	3	2	4
1156	female	28	Undergraduate	7	2.5	8000	1	0	0	5	5	3	3	4	5	5	5	5	4	5	5	3	3	3	1	3	2	2	3	1	2	1	1	1	1	1	1	1	2	2	2	2	1	3	2	1	1	2	1
1157	female	30	Undergraduate	6	6.5	11000	0	0	0	6	1	6	6	6	6	6	6	6	6	6	1	1	5	3	1	4	3	3	4	1	3	4	3	1	2	1	1	1	1	1	5	5	5	4	1	3	4	5	4
1158	female	31	Undergraduate	10	18	18000	1	3	800	3	3	2	4	2	4	3	3	2	4	3	2	3	3	2	3	4	2	4	3	2	4	2	3	3	2	2	5	4	2	3	2	2	2	3	2	3	2	4	2
1159	female	52	Undergraduate	3	1.5	5000	1	4	600	1	1	5	5	5	5	5	5	5	5	5	5	5	1	1	1	1	1	2	2	1	1	2	2	1	2	2	1	1	1	1	2	1	1	1	1	1	2	1	1
1160	male	31	Undergraduate	4	2	5000	4	4	600	6	5	5	4	4	5	5	5	6	6	6	4	4	1	2	2	1	1	1	1	1	3	2	2	1	1	3	1	3	1	2	2	1	1	1	4	1	2	2	3
1161	female	52	Undergraduate	3	1.2	4000	4	0	0	4	5	4	4	5	5	4	4	3	5	5	4	4	2	2	1	2	1	1	2	1	1	1	1	1	2	2	2	1	1	1	2	2	2	1	1	1	2	2	1
1162	female	51	Undergraduate	1	0.4	4000	0	3	200	6	4	5	5	4	4	4	5	5	6	5	3	3	4	4	1	3	3	2	1	3	3	1	1	2	1	1	1	2	3	3	3	3	3	3	2	2	2	3	2
1163	female	60	Undergraduate	7	6	9000	0	6	200	3	4	3	3	3	3	4	4	4	4	4	4	4	3	3	2	2	3	2	1	2	2	3	2	3	4	3	2	3	3	3	2	2	2	3	3	3	3	3	3
1164	female	32	graduate	7	5	7000	2	3	200	4	4	4	5	4	4	5	3	3	4	5	3	3	3	4	1	2	2	2	3	1	2	2	3	2	1	3	2	2	2	3	3	3	4	2	2	4	3	3	2
1165	male	44	Undergraduate	2	2	8000	15	6	1200	3	4	4	3	2	5	3	3	2	4	5	2	3	5	4	5	5	4	5	4	5	5	4	5	5	4	2	2	2	3	2	2	3	4	3	3	3	2	1	3
1166	female	44	Undergraduate	8	16	20000	4	4	600	2	2	3	2	4	2	2	4	3	4	3	4	3	4	3	3	3	2	3	4	3	3	3	4	3	2	3	3	3	3	2	2	2	3	2	2	3	4	3	3
1167	male	30	Undergraduate	6	5	8000	3	0	200	3	3	2	3	4	4	3	3	3	2	3	3	4	2	1	2	2	3	2	1	3	2	2	3	2	2	1	3	3	2	3	2	2	3	2	3	3	4	3	3
1168	male	27	college degree	2	4	20000	0	0	0	4	5	4	4	5	5	4	4	5	3	5	4	4	2	2	1	1	2	1	1	1	1	1	1	1	1	1	1	2	1	2	1	1	1	1	2	1	1	1	1
1169	male	49	Undergraduate	3	3	9000	3	0	100	6	5	2	6	6	6	5	6	6	6	5	1	2	2	2	1	2	1	2	1	2	3	1	1	1	2	1	2	1	1	1	2	3	1	2	2	2	3	2	1
1170	male	36	Undergraduate	10	15	15000	5	6	400	5	4	6	6	5	4	6	6	5	6	6	5	3	1	1	1	2	1	1	2	1	1	2	2	1	1	1	1	1	3	2	2	1	2	1	1	3	2	1	1
1171	male	46	Undergraduate	3	2	6000	3	0	100	2	1	6	4	5	5	5	6	5	5	4	4	4	5	3	2	2	2	1	3	2	3	1	1	3	2	2	1	3	1	2	2	2	2	1	3	1	1	2	1
1172	male	31	Undergraduate	1	0.5	5000	0	0	0	6	6	6	5	6	6	6	6	6	5	6	6	5	2	3	1	2	1	1	1	1	2	1	1	1	1	1	1	1	1	1	1	1	1	1	1	1	1	1	1
1173	female	55	high school degree	20	15	7500	0	0	0	3	3	4	4	3	5	4	4	5	3	4	4	3	1	2	2	2	1	1	1	1	3	2	1	2	3	2	1	2	3	2	2	2	3	3	2	2	1	1	2
1174	male	33	Undergraduate	3	1.8	6000	0	0	0	3	3	2	2	3	2	4	3	3	4	4	3	4	3	2	2	3	2	1	1	1	1	2	1	2	3	2	1	1	2	2	1	2	2	1	1	2	1	2	3
1175	male	35	Undergraduate	2	1.2	6000	0	0	0	3	4	3	3	3	4	4	3	3	5	4	4	3	2	2	3	3	3	2	2	3	4	3	3	3	4	3	3	3	4	3	3	4	4	4	3	3	4	3	3
1176	male	38	Undergraduate	7	2	3000	1	3	200	5	5	6	1	4	6	6	6	5	6	6	5	4	2	3	1	3	1	1	4	2	2	1	1	1	2	1	1	1	2	1	5	1	1	1	2	2	1	3	1
1177	female	37	college degree	2	2	10000	1	0	0	5	5	5	5	6	5	5	5	5	5	4	6	4	1	2	1	1	1	1	2	1	1	1	1	1	1	1	1	1	1	1	1	1	1	1	1	1	1	1	1
1178	female	38	Undergraduate	6	5	7000	2	0	200	5	4	6	6	4	5	5	2	1	5	6	5	4	2	3	1	3	2	2	2	1	1	2	1	1	2	1	1	1	1	1	2	1	1	2	1	1	1	2	1
1179	male	23	Undergraduate	2	1.5	7500	2	3	200	5	5	5	5	6	6	5	3	4	5	5	5	5	2	2	1	2	1	1	2	1	1	1	1	2	1	1	1	1	1	1	2	1	1	1	1	1	1	2	1
1180	male	31	Undergraduate	6	8	12000	0	0	0	5	5	6	5	4	6	5	3	6	6	6	6	4	3	1	1	1	2	2	1	1	1	1	1	1	2	2	1	1	1	1	1	1	1	1	1	1	1	1	1
1181	male	24	Undergraduate	4	8	20000	10	6	500	4	4	5	5	4	4	5	5	6	5	5	5	5	2	3	2	2	2	1	1	1	1	1	1	2	1	1	1	1	1	1	2	1	1	1	1	1	1	1	1
1182	male	44	college degree	19	20	10000	0	0	0	3	4	4	4	4	5	5	4	4	5	5	4	4	3	2	1	2	2	1	2	2	2	1	2	2	1	1	2	2	1	1	2	1	1	3	2	2	2	2	1
1183	male	28	Undergraduate	5	8	13000	10	2	200	5	4	5	5	5	4	5	5	5	5	5	6	5	2	2	1	1	2	1	2	1	2	2	2	2	2	2	2	3	2	2	1	3	2	2	2	1	2	2	2
1184	male	26	Undergraduate	5	7	13000	2	0	0	5	5	6	5	5	5	5	6	5	5	5	5	5	2	1	2	1	1	1	1	1	1	2	1	1	1	2	1	2	1	2	1	1	1	2	1	1	1	1	1
1185	male	21	Undergraduate	1	1	10000	0	2	400	5	5	5	6	4	4	3	5	6	5	5	5	5	1	1	1	1	1	1	2	1	1	2	1	1	2	2	1	1	2	1	2	1	1	1	1	1	2	2	1
1186	male	32	Undergraduate	6	5	8000	3	0	400	6	5	5	6	6	6	5	6	6	6	6	6	5	4	4	1	2	1	1	2	2	1	2	1	1	1	1	1	1	1	1	1	1	1	1	1	1	1	1	1
1187	female	42	college degree	18	25	13000	0	0	100	5	2	6	6	5	4	4	4	6	6	5	4	4	1	1	1	2	1	1	1	2	2	1	1	1	1	1	1	2	2	1	1	1	2	2	2	2	2	2	2
1188	male	30	Undergraduate	1	0.8	8000	1	0	0	6	6	6	6	5	6	6	5	6	6	6	6	4	1	2	1	2	1	2	2	2	2	2	2	1	2	2	2	2	2	2	2	2	2	2	2	2	2	1	2
1189	male	54	Undergraduate	6	5	9000	12	3	600	5	5	6	5	4	5	4	4	6	6	5	3	4	2	2	1	2	2	2	3	2	2	1	2	2	3	2	2	3	2	4	4	3	2	3	2	2	1	2	4
1190	male	44	Undergraduate	2	3	15000	1	3	200	2	4	1	5	6	6	5	4	5	5	4	6	6	1	3	1	2	2	1	3	2	3	2	1	1	1	1	1	1	2	2	4	2	2	1	1	3	2	4	2
1191	male	40	college degree	15	4	7000	0	0	0	5	5	5	5	5	5	5	5	5	5	5	6	4	2	3	4	2	3	3	2	3	4	3	2	1	2	3	2	3	4	3	1	3	5	3	3	2	1	3	4
1192	male	38	college degree	12	12	10000	0	6	400	5	4	6	6	4	5	5	2	1	6	6	5	4	2	3	1	3	2	2	2	1	1	2	2	1	2	1	1	1	3	3	2	2	1	2	2	3	1	2	1
1193	female	52	Undergraduate	4	4	10000	2	3	200	3	4	3	4	5	4	3	4	4	4	5	4	4	3	2	3	2	3	4	3	3	4	3	3	3	3	4	3	2	2	2	1	2	3	2	2	2	2	3	2
1194	male	32	Undergraduate	3	4	13000	3	0	0	2	2	2	2	2	3	3	3	3	4	4	4	4	2	2	3	3	3	2	3	3	1	1	2	2	3	2	3	2	3	2	3	2	1	1	1	2	2	2	2
1195	female	29	Undergraduate	5	4	8000	3	0	0	5	6	6	6	6	6	6	6	6	6	6	4	4	1	1	1	1	1	1	1	1	1	1	1	1	1	1	1	1	1	1	1	1	1	1	1	1	1	1	1
1196	male	27	Undergraduate	1	0.5	5000	0	0	0	1	5	5	6	6	6	4	3	6	6	6	6	4	1	2	1	1	1	1	1	1	1	1	1	1	1	1	1	1	1	1	2	1	1	1	1	1	1	1	1
1197	male	41	Undergraduate	5	7	6800	3	0	0	2	2	3	2	3	3	3	4	4	3	3	4	4	2	2	3	2	2	3	3	1	1	1	2	3	2	3	2	3	2	3	4	4	3	4	3	4	3	3	3
1198	male	40	graduate	20	20	10000	0	2	200	5	5	5	5	6	5	3	5	5	5	6	5	5	2	2	1	2	2	1	2	2	2	2	1	2	1	1	1	1	1	2	2	2	2	2	2	2	2	1	3
1199	male	31	college degree	10	5	5000	0	0	0	5	5	6	5	4	5	5	3	6	6	6	6	4	3	1	1	1	2	2	1	1	1	1	1	1	2	2	1	2	1	1	1	1	1	1	1	1	1	1	1
1200	female	38	Undergraduate	10	13	13000	0	6	200	1	5	5	4	5	5	5	4	5	5	5	4	3	2	1	1	1	2	1	1	2	3	1	1	2	2	2	1	1	1	1	3	2	1	2	1	1	1	1	1
1201	male	46	Undergraduate	4	2.8	7000	2	6	200	6	6	6	6	6	6	6	6	6	6	6	6	6	5	4	1	2	1	1	2	2	2	2	2	1	1	1	1	1	1	1	1	1	1	1	1	1	1	1	1
1202	male	50	college degree	5	4.5	9000	0	3	200	6	2	6	6	5	4	4	4	6	6	6	4	4	1	1	1	2	1	2	3	2	2	2	1	1	1	1	2	2	1	2	2	2	2	2	2	2	2	2	2
1203	male	48	Undergraduate	4	2	5000	0	0	200	6	6	6	6	6	6	6	6	6	6	6	6	4	1	1	1	1	1	1	1	1	1	1	1	1	1	1	1	1	1	1	1	1	1	1	1	1	1	1	1
1204	female	59	college degree	4	2	5000	0	0	0	4	3	3	4	5	5	6	5	1	2	1	1	2	1	2	4	1	2	3	1	1	1	1	1	2	2	1	1	1	1	2	2	1	1	2	1	1	1	2	1
1205	male	57	Undergraduate	5	6	12000	1	3	400	3	3	2	4	2	4	3	3	4	3	4	2	3	3	2	3	4	2	3	3	2	4	2	3	2	2	2	5	4	2	3	3	3	3	2	3	2	4	2	4
1206	male	59	college degree	4	5	12000	0	0	0	2	2	3	2	3	2	3	2	2	3	4	4	4	3	2	2	3	3	2	3	3	3	2	3	3	2	2	3	3	3	3	3	3	3	3	3	2	2	2	2
1207	male	53	college degree	4	3.5	8500	3	1	200	4	4	3	4	3	4	4	4	3	5	4	4	4	2	2	3	2	2	2	3	2	3	2	2	3	1	1	1	1	2	2	1	2	2	3	3	1	1	2	2
1208	male	54	college degree	5	10	20000	0	0	0	2	2	2	3	3	2	3	4	3	2	3	2	3	5	5	1	2	2	3	4	3	3	3	4	3	3	3	3	2	2	3	4	1	1	4	3	3	2	2	3
1209	male	39	Undergraduate	7	0.8	2800	0	0	0	5	5	5	5	5	5	5	5	5	5	5	5	5	1	2	1	2	1	1	1	1	1	2	2	1	2	1	2	2	1	1	1	1	1	1	2	1	1	1	1
1210	male	32	college degree	2	2	10000	0	0	0	1	5	5	6	4	5	5	4	6	5	5	3	3	2	2	1	3	2	1	1	1	2	4	1	1	1	2	2	1	1	1	3	2	1	1	1	1	1	1	1
1211	male	35	Undergraduate	2	1.8	7000	0	3	200	4	5	5	5	4	4	5	4	5	5	5	4	4	3	2	1	2	2	1	3	2	1	2	2	2	2	1	1	2	2	1	1	2	1	1	3	2	2	2	2
1212	male	38	Undergraduate	3	2.1	7000	0	0	0	5	5	5	5	5	5	5	5	5	5	5	5	5	2	2	1	1	2	1	2	1	2	1	2	2	1	2	2	2	2	2	2	1	2	2	2	1	2	2	2
1213	male	33	Undergraduate	3	2.4	8000	0	0	0	5	6	6	5	5	6	5	6	5	6	5	5	5	2	1	2	1	2	1	2	1	2	1	1	1	1	2	1	2	1	2	1	2	1	2	1	2	1	2	1
1214	male	43	graduate	6	5	8000	3	0	0	5	5	5	5	4	4	3	5	6	6	6	6	6	1	1	1	1	1	1	2	1	2	2	1	1	2	2	1	1	2	1	2	1	1	1	1	1	1	3	1
1215	male	55	college degree	3	3	10000	0	0	0	3	3	4	6	6	6	6	6	6	6	6	6	6	2	2	2	2	1	1	5	2	2	2	1	1	1	1	1	1	1	1	1	1	1	1	1	1	1	1	1
1216	male	51	college degree	2	1	5000	0	0	100	5	5	4	5	5	5	5	6	5	5	5	4	4	1	1	1	2	2	1	1	3	1	1	1	1	2	1	1	2	1	1	1	2	1	1	1	2	1	1	1
1217	male	52	college degree	3	3	10000	0	0	0	5	4	6	1	4	6	6	6	5	6	6	4	5	1	3	1	3	2	2	4	5	1	1	1	1	2	2	1	1	2	1	1	1	2	5	1	1	2	2	2
1218	male	40	Undergraduate	9	2.5	2500	0	0	100	5	5	6	1	4	6	6	6	5	6	6	5	4	2	3	1	3	1	1	4	2	2	1	1	1	2	1	1	1	2	1	5	1	1	1	2	2	1	3	1
1219	male	33	college degree	2	1.8	6800	0	2	200	3	3	3	4	3	3	3	3	4	4	4	4	3	3	2	3	3	3	3	2	3	3	3	3	2	3	3	2	3	3	3	3	3	2	3	3	4	3	3	3
1220	male	36	Undergraduate	12	80	60000	0	0	0	3	3	3	3	3	3	3	3	4	4	4	4	4	3	2	3	3	3	3	3	3	2	3	3	2	3	3	3	3	3	3	3	2	3	3	4	3	3	3	3
1221	male	35	Undergraduate	13	20	16000	0	0	0	5	4	5	5	5	4	5	5	5	5	5	4	5	1	2	1	2	2	1	1	1	1	2	1	1	2	1	1	2	1	1	2	1	1	1	2	1	1	1	1
1222	male	35	college degree	15	120	80000	0	0	0	4	4	4	4	4	4	4	4	4	4	4	4	4	2	2	2	2	2	2	2	2	2	2	2	2	2	2	2	1	2	2	2	2	1	1	2	2	2	2	3
1223	female	28	Undergraduate	7	20	30000	12	3	600	5	5	6	5	4	5	4	4	6	6	5	3	4	2	2	1	1	2	2	3	2	2	1	2	1	2	3	2	2	2	2	4	4	3	2	1	2	2	1	2
1224	female	31	Undergraduate	2	4	20000	1	6	600	5	6	6	5	4	5	5	4	6	6	6	4	4	1	3	1	2	2	1	2	1	2	3	1	1	1	1	1	1	2	2	4	2	2	1	1	3	2	4	2
1225	male	52	Undergraduate	2	1	5000	0	0	0	3	5	5	5	5	5	5	5	5	5	5	5	5	1	1	1	1	1	1	1	1	1	1	1	1	1	1	1	1	1	1	1	1	1	1	1	1	1	1	1
1226	male	32	Undergraduate	2	1	5000	0	0	0	2	3	5	4	3	4	5	4	5	2	4	3	2	2	4	1	2	2	3	3	2	2	2	3	2	2	2	3	3	3	2	3	4	3	3	3	3	2	2	4
1227	male	37	Undergraduate	4	2.4	6000	0	0	0	5	6	5	5	6	6	5	5	6	5	5	5	6	1	1	3	3	2	1	1	2	2	1	2	2	3	2	1	2	1	2	1	1	1	3	1	1	3	2	3
1228	male	35	Undergraduate	5	2.5	5000	0	0	0	6	6	6	6	6	6	5	5	4	5	5	6	5	2	2	1	3	2	2	1	2	1	3	2	2	1	1	1	2	3	1	2	1	1	2	2	1	2	1	1
1229	female	56	college degree	8	7	9500	3	3	200	4	5	5	5	5	5	5	5	5	5	4	4	4	2	3	3	3	3	2	2	3	3	3	1	2	3	3	3	2	2	2	2	4	3	3	4	3	3	2	2
1230	male	24	high school degree	2	1.8	9000	1	9	400	4	4	5	5	4	5	5	5	4	4	4	5	5	2	1	3	1	3	3	2	2	1	3	2	1	3	1	2	2	3	2	1	2	3	2	2	2	2	1	1
1231	male	55	college degree	3	1.5	6000	0	0	0	3	4	5	3	5	5	3	5	5	4	5	4	4	1	2	2	3	2	1	1	1	2	1	2	1	1	1	1	1	1	1	2	1	1	1	1	1	1	1	1
1232	male	54	high school degree	2	0.5	2500	1	0	0	2	2	2	3	3	2	3	3	2	3	2	3	3	4	4	4	4	3	3	3	3	3	3	3	3	4	4	4	3	3	3	3	3	3	3	4	4	4	5	3
1233	male	51	junior high school degree	3	1	4000	0	0	0	5	5	5	5	2	2	5	5	5	3	3	4	5	2	2	1	2	3	1	1	1	3	1	1	1	3	2	3	3	1	1	1	2	1	3	4	3	1	1	1
1234	male	52	junior high school degree	2	2	10000	1	3	200	3	3	3	2	2	2	3	3	2	3	2	3	3	4	4	4	4	3	2	3	3	3	3	3	3	4	4	4	3	4	4	4	3	3	4	2	3	3	2	3
1235	female	53	Undergraduate	5	2	4000	0	0	0	2	1	6	4	5	6	5	6	6	6	6	6	4	5	3	1	2	2	1	3	1	3	1	1	3	2	2	2	1	1	1	3	2	1	1	1	2	1	3	1
1236	male	50	college degree	4	3	7500	3	6	400	6	5	4	3	2	3	3	3	4	5	5	3	3	5	4	3	3	3	2	3	2	2	2	3	2	1	2	1	2	2	3	2	2	3	3	2	3	3	3	4
1237	female	33	Undergraduate	1	0.5	5000	2	0	100	5	5	5	5	5	5	5	5	5	5	5	5	4	3	3	1	3	1	1	1	1	1	1	1	1	1	1	1	1	1	1	3	2	2	1	1	1	1	2	1
1238	female	48	Undergraduate	20	25	13000	0	3	200	2	2	2	3	3	2	3	3	2	3	2	3	3	4	4	4	4	3	3	3	3	3	3	3	3	4	4	4	3	3	3	3	3	3	3	4	4	1	2	2
1239	female	47	Undergraduate	8	4	5000	1	3	400	1	6	4	6	6	4	5	6	6	6	5	5	6	2	3	2	2	3	2	2	2	1	3	2	2	2	2	1	1	1	2	1	1	1	1	2	3	2	2	3
1240	female	45	Undergraduate	3	1.5	5000	0	3	200	3	3	4	3	3	3	3	4	4	4	3	4	5	4	3	4	4	4	4	4	4	4	3	3	3	4	4	3	3	2	1	2	2	2	1	2	3	3	3	4
1241	male	36	Undergraduate	5	1.5	3000	3	1	100	5	5	5	4	4	4	4	4	2	6	6	6	3	1	2	1	1	1	1	3	1	1	1	1	2	1	1	1	1	3	3	3	2	1	1	1	3	1	2	1
1242	male	40	college degree	5	7.5	15000	0	0	400	3	4	4	3	4	3	5	5	2	4	4	3	4	3	2	1	1	2	1	3	1	1	2	2	1	3	2	2	1	2	2	1	2	2	1	3	2	1	3	2
1243	male	32	Undergraduate	5	6	12000	1	0	0	3	4	4	3	4	3	5	5	2	4	3	4	4	3	2	1	1	2	1	3	1	1	2	2	1	3	2	2	1	2	2	1	2	2	1	3	2	1	3	2
1244	male	40	college degree	6	10	16000	0	3	200	3	2	4	3	3	4	2	3	4	3	2	3	3	4	3	3	2	2	3	3	2	4	4	2	3	3	3	2	3	2	4	2	3	3	3	2	3	4	3	2
1245	female	53	Undergraduate	9	9	10000	0	0	0	4	3	2	4	4	3	3	5	4	3	3		4	3	4	3	2	2	2	2	2	2	2	2	2	2	2	2	2	3	3	3	2	4	3	2	2	3	4	3
1246	female	58	Undergraduate	9	9	10000	0	0	100	4	4	3	3	3	3	3	3	4	3	3	4	3	3	3	2	2	3	3	3	2	2	2	2	2	2	2	2	2	3	3	4	3	3	3	2	3	2	2	3
1247	female	53	graduate	7	6	9000	2	6	200	4	4	4	4	5	5	5	5	5	4	3	4	5	3	3	3	3	2	3	2	3	3	3	3	2	2	3	4	2	2	3	3	3	2	2	3	3	4	3	3
1248	male	60	graduate	9	8	9500	3	0	0	4	4	4	3	3	3	3	4	5	4	4	4	3	3	4	3	3	2	3	1	1	1	1	1	1	1	1	1	1	1	1	1	1	1	1	1	1	1	1	1
1249	male	53	Undergraduate	15	12	9000	0	6	200	5	5	5	4	5	5	5	5	4	5	5	5	4	2	2	1	2	1	2	1	1	1	1	3	1	1	1	1	1	1	1	3	2	1	2	1	1	1	1	1
1250	male	33	Undergraduate	7	3.5	5000	0	2	200	3	3	3	3	3	3	3	3	3	3	3	3	3	1	1	1	1	1	1	1	1	1	1	1	1	1	1	1	1	1	1	1	1	1	1	1	1	1	1	1
1251	male	38	college degree	8	4.8	6000	0	3	200	5	5	5	5	4	5	5	5	5	5	5	5	5	3	3	1	3	3	2	1	3	3	2	2	2	2	2	2	1	1	1	3	2	1	3	1	1	2	3	2
1252	male	36	college degree	8	4.5	5000	0	0	200	1	6	6	6	5	4	4	6	6	6	4	1	1	1	2	1	2	1	3	3	1	4	2	1	1	1	1	1	2	3	3	2	3	2	1	1	4	1	4	1
1253	female	36	Undergraduate	5	4.5	9000	2	6	600	5	5	4	5	5	4	5	5	5	5	4	5	4	1	2	1	1	2	1	1	2	1	1	2	1	1	2	1	1	1	1	2	1	1	1	1	1	1	1	1
1254	male	31	college degree	10	5	5000	0	0	0	5	5	5	5	5	5	5	5	5	4	4	5	4	2	3	2	3	2	3	2	3	2	1	2	3	2	3	2	3	1	3	2	3	1	1	1	1	1	1	1
1255	male	46	high school degree	7	6	9000	2	6	400	6	4	6	1	4	5	5	4	6	6	6	3	3	2	1	1	1	1	1	3	1	1	1	1	1	1	1	2	1	2	1	1	2	1	1	1	2	3	1	2
1256	male	41	college degree	9	9	10000	0	0	0	6	5	6	5	4	5	5	4	5	5	5	5	4	1	2	1	2	1	1	2	1	1	1	1	1	1	2	1	1	1	1	1	1	2	1	1	1	1	2	1
1257	male	45	college degree	9	8	9500	0	2	200	5	5	6	1	6	4	6	6	6	5	6	6	4	2	3	1	3	1	1	4	1	1	1	1	1	2	1	1	1	1	1	5	1	1	1	2	2	1	1	1
1258	male	48	high school degree	7	5	6500	1	3	200	5	4	4	5	4	2	3	4	2	5	5	5	4	2	1	1	3	2	3	3	2	2	3	1	2	1	1	1	2	2	2	2	2	2	1	2	2	2	2	1
1259	male	41	college degree	20	30	15000	0	0	0	5	4	5	5	5	4	5	5	5	4	5	5	5	1	2	1	1	1	1	1	1	2	1	1	1	1	1	1	1	1	1	1	1	1	1	1	1	1	1	1
1260	male	25	Undergraduate	2	1.5	7500	0	0	0	6	5	6	5	5	4	5	5	5	6	5	5	5	1	2	1	2	1	1	2	1	1	1	1	1	1	1	1	1	1	1	1	1	1	1	1	1	1	1	1
1261	male	34	college degree	4	6	15000	0	0	0	5	4	5	5	6	5	5	5	6	5	5	6	5	2	1	1	1	1	1	1	1	2	1	1	1	1	1	1	1	1	1	1	1	1	1	1	1	1	1	1
1262	female	24	Undergraduate	5	5	10000	1	6	200	5	4	4	5	4	5	5	4	5	5	4	5	5	1	2	1	1	1	1	1	1	1	1	1	1	1	1	1	1	1	1	1	1	1	1	1	1	1	1	1
1263	male	44	college degree	7	6	8500	0	6	200	3	3	3	4	4	4	4	4	4	3	3	3	4	3	4	3	2	3	2	2	1	1	1	1	1	1	2	1	1	1	1	1	1	2	1	1	2	1	3	1
1264	female	34	Undergraduate	10	8	8000	0	0	0	5	5	6	5	5	6	5	5	6	5	5	5	6	1	2	1	1	1	1	1	1	1	1	1	1	1	1	1	1	1	1	1	1	1	1	1	1	1	1	1
1265	female	29	Undergraduate	6	7	12000	6	0	100	5	6	5	5	6	5	5	6	5	5	5	6	5	1	1	1	1	1	1	1	1	1	1	1	1	1	1	1	1	1	1	2	1	1	1	1	1	1	1	1
1266	male	42	college degree	8	8	10000	2	3	200	5	4	2	6	6	6	6	5	6	6	6	5	1	5	2	1	2	5	5	3	1	2	1	1	1	2	1	2	1	2	1	1	1	2	2	2	1	1	1	1
1267	male	49	Undergraduate	6	7	12000	3	9	400	3	4	6	3	5	4	5	5	5	5	5	5	3	2	1	1	3	1	2	3	1	1	1	1	2	2	1	1	1	1	1	2	2	2	2	1	1	1	1	1
1268	female	34	college degree	13	20	13000	0	6	200	3	4	6	4	5	5	5	6	5	5	5	6	5	1	2	1	1	1	1	1	1	1	1	1	1	1	1	1	1	1	1	1	1	1	1	1	1	1	1	1
1269	female	27	graduate	6	5	9000	2	6	200	6	6	6	6	6	6	5	5	5	5	5	5	5	2	3	1	1	1	1	1	1	1	1	1	1	1	1	1	1	1	1	1	1	1	1	1	2	1	1	1
1270	female	40	college degree	8	6	7000	0	0	0	4	3	6	6	5	4	5	6	5	5	6	5	5	1	1	2	1	1	2	2	3	3	2	2	2	3	2	3	2	1	2	3	2	1	2	3	2	2	3	2
1271	male	59	Undergraduate	13	20	15000	2	0	0	5	5	4	4	5	4	4	4	5	5	5	5	4	1	1	1	1	1	1	1	1	1	1	1	1	1	1	1	1	1	1	2	1	1	2	2	1	1	1	1
1272	male	58	graduate	20	10	5000	0	3	200	5	5	4	5	5	4	5	5	5	5	5	5	4	1	1	1	1	1	1	1	1	2	1	1	1	1	1	1	1	1	1	2	1	1	1	2	3	2	2	1
1273	male	52	technical secondary school education	7	8.4	12000	3	0	0	2	2	2	2	2	3	3	3	3	4	2	4	4	3	3	1	2	2	3	2	3	2	3	2	3	2	3	2	3	2	3	2	3	1	1	1	1	2	2	2
1274	female	29	Undergraduate	8	4.8	6000	0	0	0	2	6	5	6	5	5	5	5	6	6	6	4	4	4	1	1	1	1	1	2	1	1	1	1	1	1	1	1	1	3	1	3	1	1	1	1	1	1	1	1
1275	female	28	Undergraduate	7	4.2	6000	0	0	200	5	5	5	5	5	5	5	4	5	6	5	4	5	2	2	1	2	1	1	1	3	1	1	1	1	2	1	1	2	1	2	2	1	1	1	1	1	2	1	1
1276	male	28	Undergraduate	3	2	7000	1	6	200	6	6	6	6	1	4	5	5	4	6	6	6	4	1	2	2	2	1	3	3	2	4	1	1	2	1	2	1	1	3	1	4	2	2	3	4	1	1	1	4
1277	male	27	Undergraduate	2	4	20000	2	3	200	3	3	4	5	5	3	5	5	3	2	3	3	2	3	2	3	3	4	5	5	3	2	3	2	5	5	3	3	3	4	5	5	5	2	3	3	4	2	3	4
1278	female	37	Undergraduate	3	3	10000	0	0	200	6	4	5	5	4	4	4	5	5	5	5	3	4	4	4	1	3	2	1	1	1	2	1	1	1	1	1	1	1	1	1	2	1	1	1	1	1	2	1	1
1279	female	36	college degree	2	1.5	8000	0	0	0	5	6	5	5	5	5	6	5	5	5	5	5	4	1	1	1	1	1	1	1	1	2	1	1	1	1	2	1	1	1	1	1	1	1	1	1	1	1	1	1
1280	male	21	Undergraduate	1	0.8	8000	2	0	0	6	6	5	4	4	5	5	4	5	5	5	3	3	2	2	2	2	1	1	1	1	1	1	1	1	1	1	1	1	1	1	1	1	1	1	1	1	1	1	1
1281	male	27	Undergraduate	5	4	8000	0	0	0	5	4	5	5	5	4	4	5	5	5	6	6	5	2	1	1	2	1	1	1	1	2	1	1	1	2	1	1	1	1	1	2	1	1	1	2	1	1	1	1
1282	female	36	Undergraduate	5	3	6000	2	2	200	5	5	5	6	6	5	5	5	5	4	3	5	5	3	3	1	1	1	1	1	1	2	1	1	1	2	1	1	1	1	1	1	1	1	2	1	1	1	1	1
1283	male	35	Undergraduate	13	8	7000	0	3	200	6	6	6	5	5	6	6	3	5	5	5	5	5	3	3	1	3	2	1	2	1	3	2	1	2	2	2	1	2	1	1	2	3	2	2	2	1	3	2	2
1284	female	43	Undergraduate	7	4	7000	0	0	0	5	3	6	6	5	5	4	5	5	4	5	5	5	3	1	1	1	2	1	2	2	3	3	2	3	1	1	2	2	1	1	2	3	2	2	1	2	2	3	2
1285	male	43	college degree	4	8	20000	2	9	400	4	5	6	6	5	5	4	6	5	4	5	5	5	2	1	1	2	3	3	2	1	3	3	2	2	1	3	2	2	2	3	1	2	2	3	1	4	2	4	3
1286	female	43	Undergraduate	10	9	9100	2	0	100	4	5	5	4	4	6	5	5	6	5	5	4	4	3	3	2	3	1	1	1	2	2	1	2	1	2	2	2	2	1	2	3	2	2	2	2	3	2	2	3
1287	female	49	Undergraduate	3	2	6000	0	3	200	2	2	2	3	3	2	3	3	2	3	2	3	3	4	4	3	3	3	3	4	3	3	4	3	5	4	4	3	4	3	3	4	4	1	2	2	1	2	3	2
1288	female	42	Undergraduate	1	0.5	200	2	3	100	6	5	4	6	5	5	6	4	5	5	5	6	3	1	2	1	2	2	2	3	1	1	1	2	1	3	3	1	1	1	2	2	3	1	3	4	3	1	1	3
1289	female	37	college degree	8	9	8000	0	0	0	2	2	2	3	3	2	3	3	2	3	2	3	4	4	4	4	4	3	3	3	3	3	3	4	4	4	4	4	3	4	3	4	3	2	3	3	2	3	2	3
1290	female	38	college degree	7	7	9000	0	3	200	3	5	4	5	4	5	5	4	5	5	5	5	5	2	2	1	3	3	3	2	1	2	2	1	2	2	1	2	2	2	3	2	3	2	3	2	3	1	2	2
1291	female	34	Undergraduate	9	5	5000	0	3	200	3	3	3	3	2	3	4	4	4	3	4	2	2	2	1	2	2	2	2	1	3	2	3	2	2	2	3	2	3	2	3	2	1	2	2	3	2	1	2	1
1292	male	35	Undergraduate	2	1.2	6000	1	3	200	5	5	6	5	5	6	5	6	5	5	5	6	6	2	1	1	1	1	1	1	1	1	1	1	1	1	1	1	1	1	1	3	1	1	1	1	1	1	1	1
1293	male	33	graduate	1	0.9	9000	0	0	0	5	6	5	6	6	6	5	6	5	5	6	6	6	1	1	1	1	1	1	2	1	1	1	1	1	1	1	1	1	1	1	1	1	1	1	1	1	1	1	1
1294	male	40	junior high school degree	1	0.3	3000	1	2	200	4	4	5	4	5	6	6	5	6	6	6	6	6	1	1	1	1	1	1	1	1	2	1	1	1	1	1	1	1	1	1	3	1	1	1	1	1	1	1	1
1295	male	34	high school degree	3	3	10000	0	0	0	5	6	5	6	6	6	5	6	5	5	5	5	5	3	3	1	3	1	1	1	1	1	1	1	1	1	1	1	1	1	1	1	1	1	2	1	1	1	1	1
1296	male	33	Undergraduate	3	1.5	5000	1	3	200	5	6	6	6	6	5	5	6	5	5	6	6	5	2	1	1	1	1	1	1	1	1	1	1	1	1	1	1	1	1	1	1	1	1	1	1	1	1	1	1
1297	male	58	Undergraduate	7	8	9500	3	0	0	4	5	4	4	3	4	4	3	4	5	4	4	4	1	1	1	1	1	1	1	1	1	1	2	1	1	1	1	1	2	1	1	1	1	2	3	1	1	1	1
1298	male	58	college degree	9	7	8000	0	0	0	4	5	5	5	5	5	4	5	5	5	4	4	4	1	1	2	1	2	1	1	1	2	1	1	2	2	1	2	2	1	1	1	1	1	1	2	1	2	2	1
1299	male	54	college degree	7	5	6000	4	0	100	4	5	5	4	4	4	5	4	3	4	3	5	4	2	2	2	1	2	3	2	1	1	1	1	1	1	1	2	2	3	2	2	2	3	2	1	1	2	3	2
1300	male	53	Undergraduate	7	6	9500	0	0	0	4	4	4	5	5	5	6	4	5	6	5	4	5	1	1	1	1	1	1	1	2	3	1	2	1	1	1	2	2	1	3	2	1	1	1	1	1	1	2	1
1301	female	51	graduate	7	8	11000	2	0	0	4	4	5	5	5	5	5	3	5	5	5	4	4	2	2	1	1	1	1	1	3	2	1	2	2	1	1	3	1	1	1	2	2	1	1	2	2	1	1	1
1302	male	35	Undergraduate	7	5.6	8000	0	3	200	5	5	5	5	5	4	5	5	5	5	5	5	5	3	3	1	3	3	2	1	3	3	2	2	2	2	2	2	1	1	1	3	2	1	3	1	1	2	3	2
1303	male	34	Undergraduate	7	6.6	8600	0	0	0	5	5	5	4	4	5	5	4	5	5	5	4	5	3	2	1	2	2	2	2	2	2	3	1	1	3	3	3	1	2	1	1	1	2	1	1	3	1	2	2
1304	male	31	Undergraduate	1	0.5	5000	0	0	0	4	5	5	4	4	4	4	5	4	4	4	5	4	1	1	1	1	1	2	1	1	2	1	2	1	2	1	1	1	1	2	1	2	2	1	1	1	2	1	1
1305	male	54	high school degree	4	5	8600	2	3	200	3	2	3	4	3	4	4	3	3	2	2	3	3	3	3	2	3	4	3	3	2	3	3	2	3	3	4	3	2	3	3	3	3	3	3	4	3	3	3	3
1306	male	26	Undergraduate	5	6	11000	1	2	200	3	4	3	3	3	4	3	3	3	4	4	3	4	3	3	4	3	2	3	3	3	2	3	4	3	4	3	2	3	3	4	3	4	3	3	3	4	4	2	2
1307	male	55	Undergraduate	6	5	13000	0	0	0	4	3	4	3	3	3	3	4	3	4	4	3	4	3	2	3	3	4	3	3	3	2	2	4	3	3	2	3	4	3	2	3	3	2	3	3	3	4	4	3
1308	male	49	high school degree	1	1	1500	0	0	0	3	3	4	3	3	2	3	3	3	4	3	3	3	2	2	3	2	1	2	2	2	3	2	2	2	1	2	2	2	2	2	1	2	3	2	2	2	1	2	3
1309	female	35	Undergraduate	8	7	6000	2	0	200	5	5	6	5	4	5	6	5	5	6	5	5	5	2	1	1	1	1	1	1	1	2	1	1	1	1	1	1	1	1	1	3	1	1	1	1	1	1	1	1
1310	male	25	Undergraduate	7	10	15000	0	3	200	2	2	2	3	3	2	3	3	2	3	2	3	3	4	4	4	4	3	3	3	3	3	3	3	3	4	4	4	3	3	3	3	3	3	3	4	4	1	2	2
1311	male	39	Undergraduate	3	3	10000	2	3	100	6	4	5	4	5	5	4	5	6	5	5	6	3	1	2	1	2	2	1	3	1	1	1	1	1	3	3	1	1	1	2	2	1	3	1	4	1	1	2	1
1312	male	25	college degree	2	3	15000	3	2	400	6	5	3	4	2	3	3	3	4	5	5	2	2	5	3	2	2	3	2	3	2	2	2	2	2	2	1	2	2	2	2	3	2	2	3	2	2	3	3	2
1313	male	36	Undergraduate	15	20	13000	5	0	400	5	4	2	4	3	3	4	3	4	2	3	2	2	2	2	1	3	1	3	2	2	1	2	3	2	2	2	1	2	2	1	1	2	3	2	3	2	3	1	1
1314	male	22	college degree	2	1.5	8000	1	2	500	3	2	4	3	4	3	4	3	4	2	3	3	4	4	2	3	4	3	2	4	4	3	2	3	3	4	3	2	4	3	3	3	4	4	3	2	2	3	2	4
1315	male	44	college degree	8	8	10000	0	0	0	1	5	5	4	4	4	4	2	6	6	6	3	3	1	2	1	1	1	1	3	1	1	1	1	2	1	1	1	1	3	3	3	2	1	1	1	3	1	2	1
1316	male	42	high school degree	7	5	7500	0	0	0	3	2	2	3	3	1	3	2	2	2	3	4	2	1	2	2	1	2	1	1	1	3	1	3	2	2	2	1	3	3	1	2	2	2	1	2	2	3	3	2
1317	male	50	college degree	9	4	4500	0	0	100	3	2	2	3	3	1	3	2	2	2	3	4	2	1	2	2	1	2	1	1	1	2	1	3	2	2	2	1	3	3	1	2	2	2	1	2	2	3	3	2
1318	male	32	Undergraduate	5	5	10000	0	0	0	3	2	3	4	4	2	3	3	2	3	3	2	3	1	1	2	1	3	1	1	2	2	1	3	3	2	1	2	2	1	3	2	2	1	2	3	2	2	3	2
1319	male	31	college degree	4	6	15000	0	0	0	3	2	2	3	3	1	3	2	2	2	3	4	2	1	2	2	1	2	1	1	1	3	1	3	2	2	2	1	3	3	1	2	2	2	1	2	2	3	3	2
1320	male	32	Undergraduate	4	4	10000	1	2	200	3	2	3	4	4	2	3	3	2	3	3	2	3	1	1	2	1	3	1	1	2	2	1	3	3	2	1	2	2	1	3	2	2	1	2	3	2	2	3	2
1321	male	38	Undergraduate	4	4	10000	3	0	100	6	5	2	6	6	6	6	5	6	6	6	5	1	2	2	1	2	1	2	1	2	3	1	1	1	2	1	2	1	1	1	2	1	1	2	2	2	1	1	1
1322	male	33	Undergraduate	10	10	10000	0	0	0	5	6	5	5	6	6	5	5	6	6	6	6	5	2	1	1	1	1	1	1	2	3	2	1	2	1	2	1	1	1	1	3	1	1	3	2	3	2	2	1
1323	female	47	Undergraduate	2	1	5000	0	0	0	6	6	6	6	6	5	6	6	6	6	6	5	5	2	2	1	3	1	1	2	1	3	2	2	1	1	1	1	1	1	1	2	1	1	2	2	1	2	1	1
1324	female	56	Undergraduate	5	3	2000	0	0	0	2	2	3	2	4	3	3	4	3	4	3	4	3	4	3	3	3	3	2	3	4	3	3	3	4	3	2	3	3	3	3	2	2	2	3	2	2	3	4	3
1325	female	59	college degree	4	3	8000	3	3	400	4	3	2	2	3	3	4	3	2	3	2	3	4	4	3	4	3	3	3	4	3	4	3	3	3	2	2	3	4	3	2	3	4	3	3	3	2	3	3	4
1326	female	37	Undergraduate	8	10	12500	15	6	1200	5	4	5	5	4	5	4	5	5	4	5	5	4	3	2	1	3	2	1	2	1	1	3	1	1	1	1	1	1	2	2	2	2	1	2	1	1	2	1	1
1327	female	36	graduate	12	15	12000	2	3	200	4	4	5	5	5	3	3	4	5	3	3	5	4	3	4	1	2	3	2	3	1	2	2	2	3	2	1	3	1	2	2	3	4	3	4	2	2	4	3	3
1328	female	56	college degree	36	45	11000	0	3	200	5	4	5	4	4	4	5	3	4	4	5	3	3	3	3	2	3	3	2	2	2	2	2	2	2	2	2	2	2	3	3	3	3	1	4	1	1	3	3	3
1329	male	29	Undergraduate	3	2.4	8000	1	0	200	2	2	3	3	3	3	2	4	3	2	3	3	3	1	2	1	1	3	4	2	2	1	2	3	2	1	1	1	1	1	1	1	2	1	1	3	3	1	1	1
1330	male	23	college degree	1	0.5	5000	0	0	0	5	5	4	4	4	4	5	5	4	5	5	5	5	3	3	3	1	1	2	1	3	3	2	3	2	2	2	3	1	1	2	3	1	1	2	3	2	1	1	2
1331	female	51	Undergraduate	7	3.5	5000	2	0	0	4	3	3	3	4	4	4	5	5	4	4	5	4	3	3	3	2	2	1	1	1	1	1	1	2	2	2	2	1	1	2	2	2	3	2	2	3	3	2	3
1332	male	21	college degree	2	3	15000	1	0	0	3	3	3	3	3	3	4	4	4	4	4	2	2	2	1	1	2	2	2	1	3	2	1	3	2	2	2	1	1	1	1	1	2	1	2	1	1	1	2	1
1333	male	36	Undergraduate	12	15	12000	0	6	800	4	3	6	6	5	4	5	4	5	5	6	5	5	1	1	2	1	1	2	2	2	3	2	2	2	1	1	2	2	2	3	2	2	3	2	2	3	2	2	3
1334	male	42	Undergraduate	5	6	8500	3	0	0	5	4	5	5	5	6	5	5	5	4	5	4	5	1	1	2	1	2	1	1	1	1	2	1	1	3	1	1	2	2	3	2	2	1	1	1	1	2	1	2
1335	male	24	college degree	4	6	15000	3	6	100	4	4	3	4	4	2	2	2	3	5	4	5	5	3	3	2	4	4	3	2	4	4	3	4	3	4	3	3	4	3	3	2	4	5	5	3	2	2	4	4
1336	male	29	college degree	5	3	6000	3	3	600	2	2	3	2	3	4	3	3	2	3	3	2	4	2	1	1	3	1	1	1	2	2	3	1	2	2	1	2	2	3	1	1	3	2	2	2	1	3	2	2
1337	male	27	college degree	5	4	8000	0	0	0	1	5	5	4	4	5	5	5	5	5	4	3	2	2	2	1	1	1	1	3	1	2	2	1	2	2	2	1	1	1	1	1	1	1	2	2	2	2	2	2
1338	male	26	college degree	6	6	10000	0	6	800	4	4	5	3	3	5	3	4	5	5	5	5	4	1	2	1	2	2	1	2	1	2	2	1	2	1	1	1	2	3	2	3	3	3	2	2	3	3	3	2
1339	female	45	Undergraduate	6	3	5000	0	0	0	2	5	5	5	5	4	4	4	5	5	5	5	4	2	2	1	2	2	1	3	1	2	2	2	1	2	2	1	2	2	1	1	1	1	1	2	1	1	1	2
1340	female	33	Undergraduate	15	22	15000	0	0	400	2	5	5	5	5	6	6	5	5	5	6	5	5	2	3	1	2	2	1	2	1	2	2	1	2	1	2	1	3	2	2	4	2	2	2	2	3	3	2	2
1341	male	55	technical secondary school education	8	8	10000	2	0	0	4	4	6	6	6	6	6	6	6	6	6	5	4	2	2	1	2	1	1	2	1	2	2	2	1	1	1	1	1	2	2	2	2	2	2	3	2	1	1	2
1342	female	51	Undergraduate	2	2	10000	0	3	200	4	5	6	4	5	5	4	5	5	6	6	6	5	1	2	2	3	2	1	1	1	2	1	2	1	2	1	1	1	1	1	2	1	1	1	1	1	2	1	1
1343	female	52	high school degree	2	1	5000	0	0	0	5	6	5	5	6	5	6	6	6	5	6	5	5	2	1	1	1	1	1	1	1	2	1	1	1	1	1	1	1	1	1	1	1	1	1	1	1	1	1	1
1344	female	45	Undergraduate	1	0.55	5500	0	3	200	5	6	5	6	5	6	5	5	6	5	6	6	5	2	1	1	1	1	1	1	1	2	1	1	1	1	1	1	1	1	1	1	1	1	3	1	1	1	1	1
1345	female	49	Undergraduate	4	2	5000	0	0	0	5	5	5	5	5	2	2	5	5	5	3	3	5	2	2	1	2	1	2	1	1	1	3	1	1	1	3	2	3	3	1	1	1	2	1	3	3	3	1	1
1346	male	38	Undergraduate	18	20	12000	0	3	200	2	2	2	3	3	2	3	3	2	3	2	3	3	4	4	4	4	3	3	3	3	3	3	3	3	4	4	4	3	3	3	3	3	3	3	4	4	5	2	2
1347	female	42	college degree	2	1	5000	3	6	100	2	3	5	4	4	4	5	4	5	2	3	4	2	2	4	1	2	2	3	3	2	2	2	2	2	2	2	3	3	3	2	3	4	3	3	3	2	2	2	3
1348	female	33	Undergraduate	8	8	10000	3	3	600	6	6	6	6	6	6	6	6	6	6	6	6	6	2	3	1	2	1	1	1	1	1	1	1	1	1	1	1	1	1	1	1	1	1	1	1	1	1	1	1
1349	female	44	Undergraduate	5	4	8000	0	0	0	2	6	5	6	5	5	5	5	6	6	6	4	4	4	1	1	1	1	1	2	1	1	1	1	1	1	1	1	1	3	1	3	1	1	1	1	1	1	1	1
1350	female	44	Undergraduate	2	0.8	4000	0	0	0	5	5	5	5	5	5	5	5	5	5	5	5	5	2	2	1	2	1	1	1	3	2	1	1	1	1	1	1	1	1	1	2	1	1	1	1	1	1	1	1
1351	male	50	Undergraduate	30	50	16000	0	3	200	2	2	2	3	3	2	3	3	2	3	2	3	3	4	4	4	4	3	3	3	3	3	3	3	3	4	4	4	3	3	3	3	3	3	3	4	4	5	2	2
1352	female	33	Undergraduate	2	2	10000	0	0	0	3	5	4	5	4	5	5	4	5	5	5	5	5	2	2	1	3	3	3	2	1	2	2	1	2	1	2	1	2	2	2	3	3	2	3	2	2	2	3	3
1353	male	46	college degree	5	4	7000	1	2	500	3	2	4	3	4	3	2	3	3	4	3	2	3	4	3	2	4	3	3	4	3	3	2	3	3	4	3	2	4	3	3	2	4	2	3	3	2	3	2	4
1354	male	48	Undergraduate	6	6	10000	3	3	200	5	2	6	6	1	6	6	6	3	3	3	5	4	4	3	3	2	3	4	3	4	4	3	3	2	5	1	2	2	2	3	1	4	4	3	3	2	2	3	3
1355	male	60	high school degree	4	3	7000	0	0	0	1	4	5	6	5	5	5	5	5	4	5	5	5	1	1	1	1	1	1	3	1	1	1	1	1	1	1	1	1	1	1	1	1	1	1	1	1	2	1	1
1356	female	55	college degree	23	20	7500	0	0	0	2	2	2	2	2	4	4	4	4	4	5	5	5	1	1	1	1	2	2	1	1	2	1	1	1	1	1	1	1	2	1	1	1	1	1	1	1	2	1	1
1357	male	44	Undergraduate	12	10	5000	0	0	0	5	5	5	5	5	5	5	5	5	5	5	5	5	2	2	1	2	1	1	1	3	1	1	1	1	1	1	1	1	1	1	2	1	1	1	1	1	1	1	1
1358	male	52	Undergraduate	13	10	8000	0	0	0	6	6	5	6	6	5	6	5	6	4	5	4	4	2	4	1	4	2	2	2	2	2	1	3	2	2	3	2	2	1	1	4	3	3	4	1	3	1	4	1
1359	male	54	high school degree	20	50	25000	0	6	200	4	5	5	4	4	5	5	5	4	3	3	4	5	2	1	1	2	1	2	4	1	2	3	1	1	1	1	1	2	2	1	1	1	1	1	1	2	1	1	1
1360	male	49	Undergraduate	2	1.2	6000	0	0	0	3	3	4	6	5	5	5	5	5	5	5	5	5	1	1	1	1	1	1	1	1	1	1	1	1	1	1	1	1	1	1	1	1	1	1	1	2	2	1	1
1361	male	50	Undergraduate	3	1.5	5000	0	3	200	3	3	2	4	2	4	3	3	2	3	3	2	3	3	2	3	4	2	4	3	2	4	2	3	2	2	3	2	2	2	3	2	3	2	4	2	4	3	1	1
1362	male	36	college degree	7	5.6	8000	0	0	0	1	4	5	5	5	5	5	5	5	5	5	5	5	1	1	1	1	2	1	1	1	1	2	1	1	1	1	1	1	1	1	1	1	1	1	1	1	1	1	1
1363	male	35	Undergraduate	9	10.8	12000	0	0	200	2	2	2	1	1	1	1	5	5	5	5	5	5	1	1	1	1	1	1	1	2	2	1	1	1	2	2	2	2	2	1	1	1	1	1	1	1	2	1	1
1364	male	44	Undergraduate	6	7	9000	5	0	400	5	4	3	4	3	3	4	3	4	2	3	4	4	2	2	1	3	2	3	2	2	1	2	3	2	2	2	3	2	2	3	2	3	2	3	2	3	2	3	1
1365	female	46	Undergraduate	6	6	10000	0	0	0	5	5	5	4	5	5	5	4	5	5	4	4	4	1	2	1	2	2	1	1	1	1	1	1	1	1	1	1	1	1	1	1	2	1	1	1	1	2	2	1
1366	female	44	Undergraduate	5	2	4000	1	3	100	5	5	6	6	3	5	6	4	6	6	4	5	6	2	1	1	2	1	1	2	1	1	2	2	2	1	1	1	2	2	1	1	2	2	2	1	1	1	1	1
1367	male	41	Undergraduate	3	3	10000	2	0	0	5	5	5	5	5	5	5	5	5	5	5	5	5	1	2	1	2	1	1	1	1	1	2	2	1	2	1	2	2	1	1	1	1	1	1	2	1	1	1	1
1368	male	43	Undergraduate	2	1	5000	0	0	0	2	2	4	6	6	6	6	6	5	5	5	5	5	1	1	1	1	1	1	3	1	1	1	1	1	1	1	1	1	1	1	1	1	1	1	1	1	1	1	1
1369	male	44	Undergraduate	1	0.5	5000	0	0	200	6	6	5	5	4	6	4	3	6	6	4	4	3	2	1	1	3	2	1	2	1	1	1	1	1	1	4	1	1	1	1	1	5	1	2	3	2	1	1	2
1370	male	43	Undergraduate	5	3	6000	2	0	0	6	6	6	5	4	3	4	4	4	4	5	4	3	4	3	2	2	2	3	2	3	3	3	5	3	4	3	3	3	2	3	2	3	3	3	4	3	2	3	3
1371	female	55	Undergraduate	10	10	10000	1	0	0	5	3	6	6	5	5	5	5	5	5	5	5	3	3	1	1	1	2	1	1	2	2	2	3	1	1	2	2	1	1	1	1	2	2	1	2	2	2	1	1
1372	male	58	college degree	5	5	10000	2	3	100	2	5	5	6	4	5	5	5	5	5	5	5	5	1	1	1	1	1	1	3	2	1	1	1	1	1	1	1	1	2	1	1	1	1	1	2	1	3	1	1
1373	female	52	college degree	22	25	10500	1	3	200	2	2	3	3	3	3	3	3	3	3	3	3	3	2	1	1	1	1	1	1	1	1	1	1	1	1	1	1	1	1	1	1	1	1	2	2	1	1	1	1
1374	female	53	high school degree	13	8	6000	2	0	0	4	3	6	3	6	4	4	6	4	3	6	3	3	2	1	1	2	1	1	2	1	3	3	1	2	1	3	2	1	2	3	1	2	2	3	1	4	1	2	1
1375	male	55	Undergraduate	5	3	6000	3	3	200	5	5	5	5	5	5	5	5	5	5	5	5	5	3	3	1	3	1	1	1	1	1	1	1	1	1	1	1	1	1	1	1	1	1	1	1	1	3	2	2
1376	male	52	college degree	5	4	8000	1	0	100	3	3	2	3	2	3	3	4	4	3	3	2	5	4	4	4	4	3	3	3	3	3	3	3	3	4	4	4	3	3	3	3	3	4	4	2	2	1	1	1
1377	male	51	college degree	4	4	10000	0	3	200	2	2	2	3	3	2	3	3	2	3	2	3	3	4	4	4	4	3	3	3	3	3	3	3	3	4	4	4	3	3	3	3	3	3	3	4	4	1	2	2
1378	male	51	college degree	7	7	10000	0	6	200	6	4	5	4	5	5	6	4	5	4	5	5	3	1	2	1	2	2	1	3	1	1	1	1	1	3	3	1	1	1	2	2	2	1	3	1	4	1	1	2
1379	male	58	Undergraduate	6	3.6	6000	0	6	400	6	5	3	4	3	3	3	4	5	5	5	2	2	5	3	2	2	3	2	3	2	1	2	2	2	2	3	2	2	3	2	2	3	3	2	3	2	3	2	2
1380	male	53	college degree	6	3	5000	0	0	400	5	4	2	4	3	3	4	3	4	2	3	2	2	2	1	3	1	3	2	2	1	2	3	2	2	2	1	2	2	1	2	3	2	3	2	3	2	3	1	1
1381	male	55	Undergraduate	9	13.5	15000	0	0	200	3	2	4	3	4	3	4	3	4	2	3	3	4	4	2	3	4	3	2	4	4	3	2	3	3	4	3	2	4	3	3	3	4	4	3	2	2	1	1	1
1382	male	25	Undergraduate	4	4	10000	0	0	400	3	5	6	6	5	5	5	5	6	6	6	5	4	2	2	1	2	2	2	1	2	2	1	2	2	2	1	2	2	2	1	1	2	1	1	1	2	2	2	2
1383	female	32	Undergraduate	7	8	11000	3	3	200	4	4	6	6	6	4	6	6	6	6	6	5	4	2	2	1	2	1	1	2	1	2	2	2	1	1	1	1	1	2	2	2	1	2	2	2	3	2	1	1
1384	female	38	Undergraduate	12	15	12000	0	0	0	3	5	4	3	3	3	4	3	5	5	5	4	4	3	3	1	2	2	3	3	2	1	1	2	2	2	2	2	2	2	2	3	3	3	1	2	3	3	3	3
1385	male	27	Undergraduate	3	2	6000	0	0	0	2	5	5	5	5	4	4	4	5	5	5	5	4	2	2	1	2	2	1	3	1	2	2	2	1	2	2	1	2	2	1	1	1	1	1	2	1	1	1	2
1386	female	27	college degree	4	3.5	9000	0	3	200	5	5	5	5	5	5	5	5	5	5	5	5	5	1	2	1	2	2	1	1	1	1	1	1	1	1	1	1	1	1	1	1	1	1	1	1	1	1	1	1
1387	female	28	Undergraduate	6	3	4000	0	3	100	5	5	6	3	6	5	6	4	6	6	4	5	5	2	1	1	2	1	1	2	1	1	2	1	2	1	1	1	2	2	1	3	1	1	1	1	1	2	2	3
1388	male	41	Undergraduate	15	10	6000	0	0	0	5	5	5	5	5	5	5	5	5	5	5	5	5	1	2	1	2	1	1	1	1	1	2	2	1	2	1	2	2	1	1	1	1	1	1	2	1	1	1	1
1389	female	57	Undergraduate	24	15	6500	0	0	0	6	6	5	5	4	6	4	3	6	6		4	2	2	1	1	3	2	1	2	1	1	1	1	1	4	1	1	1	1	1	5	1	2	3	2	1	1	2	1
1390	male	35	Undergraduate	7	9	13000	1	0	0	3	4	6	6	6	6	6	5	6	6	6	4	4	1	2	1	3	4	1	3	1	1	1	1	2	2	2	1	3	3	2	1	2	3	1	3	3	2	2	2
1391	male	33	Undergraduate	10	15	12000	1	3	800	3	3	2	4	2	4	3	3	2	4	3	2	3	3	2	3	4	2	4	3	2	4	2	3	2	2	5	4	2	3	2	2	2	3	2	3	2	4	2	4
1392	male	32	college degree	8	10	11000	0	0	0	6	5	6	4	5	5	5	5	5	5	6	5	5	1	1	1	1	1	1	1	1	1	1	1	1	1	1	1	1	1	1	2	2	1	1	1	1	1	1	1
1393	male	22	Undergraduate	3	2	8000	5	3	200	3	5	5	5	5	5	5	5	5	5	5	5	4	2	2	1	2	2	2	2	2	2	2	2	1	2	2	2	2	2	2	2	2	2	2	2	2	2	2	2
1394	female	35	Undergraduate	1	1	10000	0	0	0	1	3	6	6	6	6	6	6	1	6	6	6	1	4	1	1	3	2	1	1	1	1	1	1	3	3	1	1	1	5	1	2	1	1	2	1	1	1	2	1
1395	female	35	Undergraduate	12	15	12500	1	3	400	1	6	4	6	6	4	5	5	6	6	6	5	5	2	3	1	2	1	2	2	2	1	2	2	1	1	1	1	1	1	1	2	3	1	2	3	3	1	2	2
1396	male	34	Undergraduate	3	5	16000	0	0	0	5	3	6	6	5	5	5	5	5	5	5	5	3	3	1	1	1	2	1	1	2	2	2	3	1	1	2	2	1	1	1	1	2	2	1	2	2	1	1	1
1397	male	28	college degree	6	7	12000	2	9	400	4	3	6	3	6	4	4	6	4	3	6	3	3	2	1	1	2	1	3	2	1	3	3	1	2	1	3	2	1	2	3	1	2	2	3	1	4	1	2	1
1398	female	49	Undergraduate	9	9	10000	0	3	100	5	5	4	3	5	5	6	4	5	5	4	5	5	2	2	2	2	1	1	2	1	1	2	1	2	1	1	1	2	1	2	3	1	1	2	1	1	3	2	1
1399	male	50	Undergraduate	1	0.6	6000	1	3	800	3	3	2	4	2	4	3	3	4	4	3	2	4	3	2	3	4	3	3	4	2	3	2	3	2	2	4	3	2	3	2	2	2	3	2	3	4	3	2	3
1400	male	32	college degree	4	2.4	6000	0	0	0	6	5	5	4	5	5	4	5	4	5	6	5	5	1	2	2	1	1	1	1	1	2	1	2	1	2	2	2	3	3	3	3	3	2	2	1	1	1	1	1
1401	male	34	Undergraduate	1	0.6	6000	5	3	200	3	5	5	4	4	4	5	4	6	5	5	4	5	2	2	1	2	2	1	1	1	3	2	3	2	1	1	2	3	2	1	2	3	2	1	2	3	4	3	3
1402	male	36	Undergraduate	3	2	7000	0	0	0	1	3	6	6	5	5	6	6	1	3	3	4	5	4	1	1	3	2	1	2	2	2	1	2	3	2	4	2	3	2	3	2	1	1	2	1	3	2	1	1
1403	male	47	high school degree	9	9	10000	1	2	200	5	4	5	5	4	5	5	4	5	5	6	5	5	3	3	2	3	3	2	1	3	3	3	2	2	3	2	3	1	1	1	3	2	1	1	2	3	2	2	2
1404	male	33	college degree	13	13	10000	3	1	100	1	6	6	6	5	5	6	6	5	5	1	1	5	1	2	1	2	2	3	3	4	2	1	2	2	3	2	3	1	1	2	2	3	3	2	3	3	2	3	2
1405	male	35	Undergraduate	12	15	13000	1	2	200	5	4	5	4	5	5	5	4	5	5	6	5	5	3	3	1	3	3	2	1	3	3	2	2	2	2	2	3	1	1	2	2	3	2	3	1	1	3	2	3
1406	male	44	college degree	7	6	8000	0	0	100	6	6	6	4	4	6	6	5	5	6	5	5	6	3	1	1	1	2	1	2	1	1	1	2	1	2	1	2	1	2	2	2	1	1	2	1	1	1	1	1
1407	female	43	Undergraduate	15	10	7500	0	0	0	3	4	4	4	3	3	3	4	4	5	4	4	5	3	2	2	1	2	2	2	1	2	1	3	2	3	3	3	3	2	3	1	2	3	3	3	2	3	2	2
1408	male	49	Undergraduate	8	4	6000	0	0	0	3	5	5	4	5	4	5	4	5	4	4	5	5	2	2	1	2	1	1	3	1	3	3	2	1	2	2	1	2	2	1	1	1	2	1	2	2	1	2	2
1409	female	43	college degree	7	5	7000	0	3	200	5	5	4	5	5	4	5	6	5	6	6	6	5	1	2	1	2	2	1	1	2	1	2	2	2	1	3	3	2	1	1	3	1	1	2	1	2	2	3	3
1410	female	48	Undergraduate	7	3	5000	0	0	0	5	5	5	4	5	6	5	5	4	5	6	5	5	1	2	1	3	1	1	1	1	2	1	1	2	2	1	1	2	1	1	2	1	1	2	2	1	1	1	2
1411	female	45	Undergraduate	9	3	3500	1	0	0	3	4	6	5	5	6	5	6	4	5	6	5	4	1	2	2	3	2	1	3	1	1	1	2	2	2	1	1	2	3	2	3	2	3	2	1	2	3	2	2
1412	male	38	Undergraduate	11	10	9000	0	0	400	5	5	4	4	4	5	5	4	5	4	4	4	5	3	2	2	2	2	3	2	3	1	1	2	3	3	2	1	2	1	1	2	1	1	2	1	1	1	3	2
1413	male	40	Undergraduate	15	15	10000	0	0	0	3	3	3	4	4	4	4	4	3	5	5	4	4	3	3	2	3	2	3	3	2	3	4	3	4	4	3	3	4	3	3	3	3	4	3	3	3	3	4	3
1414	female	31	Undergraduate	2	2	10000	1	0	0	3	3	3	3	3	3	3	3	3	3	3	3	3	1	1	1	1	1	1	1	1	1	1	1	1	1	1	1	1	1	1	1	1	1	1	1	1	1	1	1
1415	female	42	Undergraduate	6	8	12000	1	2	200	5	5	5	5	4	5	5	5	5	5	5	5	5	3	3	1	3	3	2	1	3	3	2	2	2	2	2	2	1	1	1	3	2	1	3	1	1	2	3	2
1416	male	20	college degree	1	0.3	3000	3	1	100	1	6	6	6	5	4	4	6	6	4	1	1	1	1	2	1	2	1	3	3	1	4	2	1	1	1	1	2	3	3	2	3	2	1	1	4	1	4	1	1
1417	male	40	Undergraduate	9	12	10500	1	2	200	5	5	5	5	4	5	5	5	5	5	5	5	5	3	3	1	3	3	2	1	3	3	2	2	2	2	2	2	1	1	1	3	2	1	3	1	1	2	3	3
1418	male	29	Undergraduate	9	15	18000	0	0	0	4	3	3	3	4	4	4	4	4	5	5	5	4	3	3	3	3	2	3	3	3	3	4	4	4	4	3	3	3	3	4	4	3	4	3	3	3	3	3	3
1419	female	32	college degree	2	1.5	7500	0	0	100	6	6	6	4	5	6	6	6	6	6	6	6	6	3	1	1	1	2	1	1	1	1	1	1	1	1	1	1	1	1	1	2	1	1	2	1	1	1	1	1
1420	female	31	Undergraduate	10	12	8500	0	0	400	4	5	5	4	4	5	5	4	5	5	5	4	5	3	2	1	2	2	2	2	2	1	1	1	3	3	3	1	2	1	1	3	1	1	2	1	2	1	3	2
1421	male	47	college degree	9	9	10000	0	0	0	2	4	3	5	3	6	3	6	2	4	2	5	3	3	4	2	4	2	4	3	2	4	2	4	3	2	4	2	4	2	4	3	2	4	3	4	2	4	3	2
1422	female	36	college degree	18	15	9000	0	0	0	4	3	5	4	3	5	3	5	3	5	4	3	5	3	4	2	4	3	4	2	4	3	5	3	2	4	3	5	2	4	3	2	4	2	4	5	3	4	3	4
1423	male	60	technical secondary school education	30	25	9000	0	0	0	4	3	5	4	3	5	4	3	5	4	2	4	5	3	2	4	3	4	2	4	3	2	4	3	5	3	1	4	2	4	2	4	2	4	3	2	4	2	4	3
1424	male	47	technical secondary school education	15	10	6800	0	0	0	3	4	2	5	3	5	3	5	2	4	3	4	6	2	4	3	2	4	2	5	3	4	3	4	3	2	4	2	4	3	2	4	3	2	4	2	4	3	2	4
1425	male	27	college degree	7	10	12000	0	0	0	3	4	3	5	3	2	5	4	3	5	3	2	5	3	2	4	3	2	4	3	2	4	5	3	2	4	2	4	2	4	2	4	3	5	3	5	3	2	4	3
1426	female	45	college degree	10	8	9000	0	0	0	3	5	3	5	4	2	5	3	5	3	2	4	5	5	4	3	2	4	3	2	4	3	2	4	5	3	2	4	3	5	2	4	3	5	2	4	2	4	3	5
1427	female	36	Undergraduate	6	6	10000	0	0	0	3	4	3	5	3	5	4	3	5	3	5	2	5	3	4	2	4	3	4	5	2	4	2	4	3	4	2	4	3	4	2	4	2	4	3	4	5	3	5	3
1428	female	22	college degree	2	1	5000	0	0	0	3	4	3	5	3	5	2	4	3	5	3	4	2	4	2	4	3	5	3	4	2	4	3	2	4	5	2	4	3	5	3	2	4	3	5	3	2	4	3	4
1429	male	51	technical secondary school education	9	10	10000	0	0	0	4	3	5	4	3	5	2	5	3	5	3	5	3	3	2	4	3	4	2	4	3	2	4	3	4	2	3	4	3	2	4	2	4	3	2	4	3	4	2	4
1430	male	42	Undergraduate	6	3	6000	5	3	200	5	4	5	5	6	4	6	6	5	5	6	5	4	1	1	2	2	1	2	1	1	2	2	1	1	2	2	1	1	3	2	2	1	2	1	1	3	2	1	1
1431	male	25	college degree	5	4	8000	0	0	0	1	5	5	4	4	4	4	2	6	6	6	4	3	1	2	1	1	1	1	3	1	1	1	1	2	1	1	1	1	3	3	3	2	1	1	1	3	1	2	1
1432	male	35	Undergraduate	1	1	10000	0	0	0	4	4	5	5	4	6	4	4	6	5	4	5	3	2	4	1	2	2	2	2	2	2	3	3	1	2	2	3	2	2	2	1	4	3	2	2	3	1	4	2
1433	female	59	Undergraduate	6	2	5000	0	0	0	1	5	5	4	4	4	4	2	6	6	6	3	3	1	2	1	1	1	1	3	1	1	1	1	2	1	1	1	1	3	3	3	2	1	1	1	3	1	2	1
1434	male	30	college degree	7	9	11000	0	0	0	3	5	4	5	3	6	5	6	5	6	6	5	5	3	4	2	4	3	4	3	2	4	3	4	3	5	3	4	3	4	2	4	2	4	3	4	3	4	5	2
1435	male	30	Undergraduate	5	6	11000	0	0	0	2	5	6	5	4	3	5	6	5	6	6	5	3	2	1	1	2	2	3	2	1	3	2	1	1	3	2	1	2	1	4	3		4	2	4	2	4	3	1
1436	male	26	college degree	3	6	20000	0	0	0	3	5	3	5	6	3	5	4	6	3	5	4	3	3	4	3	4	3	4	2	4	3	4	3	4	3	2	4	3	4	2	4	2	4	2	4	3	4	2	4
1437	male	52	technical secondary school education	8	8	10000	0	0	0	3	4	2	5	4	3	5	3	6	4	2	5	3	3	2	4	3	2	4	2	3	4	3	5	3	2	4	3	5	3	4	2	4	3	2	4	3	4	2	4
1438	male	33	high school degree	7	2	3000	0	0	0	3	4	2	4	3	5	3	5	3	5	4	6	5	3	4	2	4	3	4	5	3	4	2	4	3	2	4	3	4	5	3	4	2	4	3	4	2	4	3	4
1439	male	44	junior high school degree	8	5	6500	0	0	0	3	4	2	3	4	5	2	6	4	3	5	4	5	3	2	4	3	4	3	4	3	4	2	4	5	3	4	2	4	3	4	2	4	3	4	2	5	3	5	2
1440	male	40	technical secondary school education	9	9	10000	1	0	400	4	3	5	2	4	5	3	5	3	6	4	2	5	3	2	3	4	2	4	3	5	3	4	2	4	3	2	4	2	4	3	4	2	4	3	4	2	4	3	4
1441	male	26	college degree	8	7	9000	3	0	0	3	4	3	5	6	4	5	3	5	4	5	3	5	3	2	3	4	5	3	4	2	4	3	5	4	2	4	2	4	3	5	2	4	3	5	3	2	4	3	5
1442	male	42	college degree	7	5	7500	0	0	0	3	5	3	6	4	3	5	4	6	3	5	6	4	3	4	2	4	3	5	3	5	2	4	3	5	2	4	3	4	2	4	3	5	3	5	3	5	3	2	4
1443	male	54	college degree	24	20	8000	2	6	200	4	3	5	4	5	3	5	4	2	5	3	5	3	3	4	2	4	3	4	2	4	3	5	3	2	5	4	3	5	2	4	3	4	3	4	2	4	3	5	3
1444	male	52	college degree	7	6	9000	0	0	0	3	4	2	4	3	5	3	4	5	2	4	6	4	3	2	4	2	4	3	2	4	3	4	2	4	3	4	3	2	4	2	3	4	3	2	4	3	2	4	3
1445	male	41	technical secondary school education	6	6	10000	3	6	600	3	5	3	2	4	3	5	2	4	3	5	3	5	3	4	2	4	3	4	2	4	2	5	3	4	2	4	2	4	3	2	4	2	4	3	4	2	4	5	3
1446	female	52	Primary school education	17	20	11000	0	0	0	4	3	5	3	5	4	2	5	4	3	5	3	4	3	2	4	2	4	3	5	3	2	4	3	4	2	4	3	5	3	2	4	3	5	2	4	2	4	2	4
1447	female	59	technical secondary school education	6	5	9000	0	0	0	4	4	5	4	3	5	4	4	5	5	5	5	5	1	2	1	2	2	1	2	2	1	2	2	2	2	1	1	1	2	1	1	1	1	2	2	2	3	3	3
1448	male	44	high school degree	1	0.74	7400	0	0	0	4	3	5	4	2	5	3	5	2	4	3	5	3	4	5	3	4	2	4	2	4	2	4	3	2	4	2	4	2	4	3	5	2	4	3	5	3	2	4	3
1449	male	54	college degree	19	18	10000	0	0	0	3	5	3	4	2	4	6	3	5	3	5	2	5	4	3	2	4	2	4	3	2	4	3	2	4	3	2	4	2	4	3	2	4	3	2	4	3	5	3	4
[truncated: 73 more columns]
